# Supplementary material for: Synthesis, crystal structure and Hirshfeld surface of bis­(acetato-κ2O,O′)(2-benzyl-1H-benzimidazole-κN3)copper(II)
Source: Acta Crystallogr E Crystallogr Commun. 2026 Jan 1;82(Pt 1):28–32. doi: 10.1107/S2056989025010813 (PMC12810311; doi:10.1107/S2056989025010813)
Supplement: Supplementary file 1 [file e-82-00028-sup1.cif]

##############################################################################
#                                                                            #
# This CIF contains the data in a paper accepted for publication in          #
# Acta Crystallographica Section E. It conforms to the requirements of       #
# Notes for Authors for Acta Crystallographica Section E, and has been       #
# peer reviewed under the auspices of the IUCr Commission on Journals.       #
#                                                                            #
# Full details of the Crystallographic Information File format               #
# are given in the paper "The Crystallographic Information File (CIF):       #
# a New Standard Archive File for Crystallography" by S. R. Hall, F. H.      #
# Allen and I. D. Brown [Acta Cryst. (1991), A47, 655-685].                  #
#                                                                            #
# The current version of the core CIF dictionary is obtainable from          #
# ftp://ftp.iucr.org/pub/cif_core.dic.                                       #
#                                                                            #
# Software is freely available for graphical display of the structure(s)     #
# in this CIF. For information consult the CIF software page                 #
# http://www.iucr.org/resources/cif/software.                                #
#                                                                            #
# This file may be used for bona fide research purposes within the           #
# scientific community so long as proper attribution is given to the journal # 
# article from which it was obtained.                                        #
#                                                                            #
##############################################################################
data_I
_audit_creation_method
;
Olex2 1.5-beta
(compiled 2025.07.13 svn.rb7424aed for OlexSys, GUI svn.r7314)
;
_journal_date_recd_electronic     2025-11-10
_journal_date_accepted     2025-12-03
_journal_name_full     'Acta Crystallographica, Section E'
_journal_year     2026
_journal_volume     82
_journal_issue      1
_journal_page_first     0
_journal_page_last     0
_journal_paper_category     GM
_journal_paper_doi     10.1107/S2056989025010813
_journal_coeditor_code     NY2018
_publ_contact_author_name     'Sardor Murodov'
_publ_contact_author_address
;
National University of Uzbekistan named after Mirzo Ulugbek, University Street,
4, Tashkent 100174,
Uzbekistan
Uzbekistan-Japan Innovation Centre of Youth, University Street 2B, Tashkent
100095,
Uzbekistan
;
_publ_contact_author_email     'sardor.08122003@gmail.com'
_publ_contact_author_fax     ?
_publ_contact_author_phone     '+998(95)6599555'
_publ_section_title
;\
Synthesis, crystal structure and Hirshfeld surface of
bis(acetato-\k^2^<i>O</i>,<i>O</i>')(2-benzyl-1<i>H</i>-benzimidazole-\
\k<i>N</i>^3^)copper(II)
;
loop_
    _publ_author_name
    _publ_author_footnote
    _publ_author_address
    'Boboyeva, Gulnoza' .
;
National University of Uzbekistan named after Mirzo Ulugbek, University Street,
4, Tashkent 100174,
Uzbekistan
Tashkent State Medical University, Farobiy Street, 2, Almazar district,
Tashkent, 100109, Uzbekistan
;
    'Mamatova, Gulbeka' .
;
National University of Uzbekistan named after Mirzo Ulugbek, University Street,
4, Tashkent 100174,
Uzbekistan
;
    'Murodov, Sardor' .
;
National University of Uzbekistan named after Mirzo Ulugbek, University Street,
4, Tashkent 100174,
Uzbekistan
Uzbekistan-Japan Innovation Centre of Youth, University Street 2B, Tashkent
100095,
Uzbekistan
;
    'Ganiyeva, Komila' .
;
Branch of D. I. Mendeleev University of Chemical Technology of Russia, 100142
Tashkent, Mirzo-Ulugbek District, TTZ-1, 47,
Uzbekistan
;
    'Turgunov, Kambarali' .
;
Institute of the Chemistry of Plant Substances,
Uzbekistan Academy of Sciences,
Mirzo Ulugbek Str. 77, Tashkent 100170,
Uzbekistan
;
    'Tashkhodjaev, Bakhodir' .
;
Institute of the Chemistry of Plant Substances,
Uzbekistan Academy of Sciences,
Mirzo Ulugbek Str. 77, Tashkent 100170,
Uzbekistan
;
    'Daminova, Shakhlo' .
;
National University of Uzbekistan named after Mirzo Ulugbek, University Street,
4, Tashkent 100174,
Uzbekistan
Uzbekistan-Japan Innovation Centre of Youth, University Street 2B, Tashkent
100095,
Uzbekistan
;
_publ_section_synopsis
;\
The copper(II) complex
bis(acetato-<i>\k^2^O,O</i>\\u008242)(2-(phenylmethyl)-1<i>H</i>-\
benzimidazolyl)copper(II)  crystallizes in the monoclinic space group
<i>P2</i>~1~<i>/n</i> with the Cu^2+^ ion exhibiting a distorted octahedral
geometry. The crystal packing features N---H...O and C---H...\p interactions.
;
_chemical_name_systematic
;\
Bis(acetato-\k^2^<i>O</i>,<i>O</i>')(2-benzyl-1<i>H</i>-benzimidazole-\
\k<i>N</i>^3^)copper(II)
;
_chemical_formula_moiety     'C32 H30 Cu N4 O4'
_chemical_formula_sum     'C32 H30 Cu N4 O4'
_chemical_formula_iupac     '[Cu (C2 H3 O2)2 (C14 H12 N2)2]'
_chemical_formula_weight     598.165
_space_group_crystal_system     monoclinic
_space_group_name_H-M_alt     'P 1 21/n 1'
_space_group_name_Hall     '-P 2yn'
loop_
    _space_group_symop_id
    _space_group_symop_operation_xyz
    1 x,y,z
    2 -x+1/2,y+1/2,-z+1/2
    3 -x,-y,-z
    4 x-1/2,-y-1/2,z-1/2
_cell_length_a     13.125(4)
_cell_length_b     11.552(3)
_cell_length_c     20.499(5)
_cell_angle_alpha     90
_cell_angle_beta     106.385(12)
_cell_angle_gamma     90
_cell_volume     2981.9(13)
_cell_formula_units_Z     4
_cell_measurement_reflns_used     9790
_cell_measurement_theta_min     2.15
_cell_measurement_theta_max     22.50
_cell_measurement_temperature     273.15
_exptl_crystal_description     rhombohedral
_exptl_crystal_colour     'clear dark blue'
_exptl_crystal_size_max     0.45
_exptl_crystal_size_mid     0.35
_exptl_crystal_size_min     0.18
_exptl_crystal_density_diffrn     1.332
_exptl_crystal_F_000     1244
_exptl_absorpt_coefficient_mu     0.775
_exptl_absorpt_correction_type     multi-scan
_exptl_absorpt_process_details
;
(SADABS; Krause <i>et al.</i>,  2015)
;
_exptl_absorpt_correction_T_min     0.672
_exptl_absorpt_correction_T_max     0.754
_diffrn_ambient_temperature     273.15
_diffrn_radiation_type     'Mo K\a'
_diffrn_radiation_wavelength     0.71073
_diffrn_measurement_device_type     'Bruker APEXII CCD'
_diffrn_measurement_method     '\w scans'
loop_
    _diffrn_refln_index_h
    _diffrn_refln_index_k
    _diffrn_refln_index_l
    1 0 0
    2 0 0
    3 0 0
    4 0 0
    5 0 0
    6 0 0
    7 0 0
    8 0 0
    9 0 0
    10 0 0
    11 0 0
    12 0 0
    13 0 0
    14 0 0
    15 0 0
    16 0 0
    0 1 0
    1 1 0
    2 1 0
    3 1 0
    4 1 0
    5 1 0
    6 1 0
    7 1 0
    8 1 0
    9 1 0
    10 1 0
    11 1 0
    12 1 0
    13 1 0
    14 1 0
    15 1 0
    16 1 0
    0 2 0
    1 2 0
    2 2 0
    3 2 0
    4 2 0
    5 2 0
    6 2 0
    7 2 0
    8 2 0
    9 2 0
    10 2 0
    11 2 0
    12 2 0
    13 2 0
    14 2 0
    15 2 0
    16 2 0
    0 3 0
    1 3 0
    2 3 0
    3 3 0
    4 3 0
    5 3 0
    6 3 0
    7 3 0
    8 3 0
    9 3 0
    10 3 0
    11 3 0
    12 3 0
    13 3 0
    14 3 0
    15 3 0
    16 3 0
    0 4 0
    1 4 0
    2 4 0
    3 4 0
    4 4 0
    5 4 0
    6 4 0
    7 4 0
    8 4 0
    9 4 0
    10 4 0
    11 4 0
    12 4 0
    13 4 0
    14 4 0
    15 4 0
    16 4 0
    0 5 0
    1 5 0
    2 5 0
    3 5 0
    4 5 0
    5 5 0
    6 5 0
    7 5 0
    8 5 0
    9 5 0
    10 5 0
    11 5 0
    12 5 0
    13 5 0
    14 5 0
    15 5 0
    0 6 0
    1 6 0
    2 6 0
    3 6 0
    4 6 0
    5 6 0
    6 6 0
    7 6 0
    8 6 0
    9 6 0
    10 6 0
    11 6 0
    12 6 0
    13 6 0
    14 6 0
    15 6 0
    0 7 0
    1 7 0
    2 7 0
    3 7 0
    4 7 0
    5 7 0
    6 7 0
    7 7 0
    8 7 0
    9 7 0
    10 7 0
    11 7 0
    12 7 0
    13 7 0
    14 7 0
    0 8 0
    1 8 0
    2 8 0
    3 8 0
    4 8 0
    5 8 0
    6 8 0
    7 8 0
    8 8 0
    9 8 0
    10 8 0
    11 8 0
    12 8 0
    13 8 0
    14 8 0
    0 9 0
    1 9 0
    2 9 0
    3 9 0
    4 9 0
    5 9 0
    6 9 0
    7 9 0
    8 9 0
    9 9 0
    10 9 0
    11 9 0
    12 9 0
    13 9 0
    0 10 0
    1 10 0
    2 10 0
    3 10 0
    4 10 0
    5 10 0
    6 10 0
    7 10 0
    8 10 0
    9 10 0
    10 10 0
    11 10 0
    12 10 0
    0 11 0
    1 11 0
    2 11 0
    3 11 0
    4 11 0
    5 11 0
    6 11 0
    7 11 0
    8 11 0
    9 11 0
    10 11 0
    11 11 0
    0 12 0
    1 12 0
    2 12 0
    3 12 0
    4 12 0
    5 12 0
    6 12 0
    7 12 0
    8 12 0
    9 12 0
    10 12 0
    0 13 0
    1 13 0
    2 13 0
    3 13 0
    4 13 0
    5 13 0
    6 13 0
    7 13 0
    8 13 0
    9 13 0
    0 14 0
    1 14 0
    2 14 0
    3 14 0
    4 14 0
    5 14 0
    6 14 0
    7 14 0
    0 15 0
    1 15 0
    2 15 0
    3 15 0
    -16 0 1
    -15 0 1
    -14 0 1
    -13 0 1
    -12 0 1
    -11 0 1
    -10 0 1
    -9 0 1
    -8 0 1
    -7 0 1
    -6 0 1
    -5 0 1
    -4 0 1
    -3 0 1
    -2 0 1
    1 0 1
    2 0 1
    3 0 1
    4 0 1
    5 0 1
    6 0 1
    7 0 1
    8 0 1
    9 0 1
    10 0 1
    11 0 1
    12 0 1
    13 0 1
    14 0 1
    15 0 1
    16 0 1
    -16 1 1
    -15 1 1
    -14 1 1
    -13 1 1
    -12 1 1
    -11 1 1
    -10 1 1
    -9 1 1
    -8 1 1
    -7 1 1
    -6 1 1
    -5 1 1
    -4 1 1
    -3 1 1
    -2 1 1
    -1 1 1
    0 1 1
    1 1 1
    2 1 1
    3 1 1
    4 1 1
    5 1 1
    6 1 1
    7 1 1
    8 1 1
    9 1 1
    10 1 1
    11 1 1
    12 1 1
    13 1 1
    14 1 1
    15 1 1
    16 1 1
    -16 2 1
    -15 2 1
    -14 2 1
    -13 2 1
    -12 2 1
    -11 2 1
    -10 2 1
    -9 2 1
    -8 2 1
    -7 2 1
    -6 2 1
    -5 2 1
    -4 2 1
    -3 2 1
    -2 2 1
    -1 2 1
    0 2 1
    1 2 1
    2 2 1
    3 2 1
    4 2 1
    5 2 1
    6 2 1
    7 2 1
    8 2 1
    9 2 1
    10 2 1
    11 2 1
    12 2 1
    13 2 1
    14 2 1
    15 2 1
    16 2 1
    -16 3 1
    -15 3 1
    -14 3 1
    -13 3 1
    -12 3 1
    -11 3 1
    -10 3 1
    -9 3 1
    -8 3 1
    -7 3 1
    -6 3 1
    -5 3 1
    -4 3 1
    -3 3 1
    -2 3 1
    -1 3 1
    0 3 1
    1 3 1
    2 3 1
    3 3 1
    4 3 1
    5 3 1
    6 3 1
    7 3 1
    8 3 1
    9 3 1
    10 3 1
    11 3 1
    12 3 1
    13 3 1
    14 3 1
    15 3 1
    16 3 1
    -16 4 1
    -15 4 1
    -14 4 1
    -13 4 1
    -12 4 1
    -11 4 1
    -10 4 1
    -9 4 1
    -8 4 1
    -7 4 1
    -6 4 1
    -5 4 1
    -4 4 1
    -3 4 1
    -2 4 1
    -1 4 1
    0 4 1
    1 4 1
    2 4 1
    3 4 1
    4 4 1
    5 4 1
    6 4 1
    7 4 1
    8 4 1
    9 4 1
    10 4 1
    11 4 1
    12 4 1
    13 4 1
    14 4 1
    15 4 1
    16 4 1
    -16 5 1
    -15 5 1
    -14 5 1
    -13 5 1
    -12 5 1
    -11 5 1
    -10 5 1
    -9 5 1
    -8 5 1
    -7 5 1
    -6 5 1
    -5 5 1
    -4 5 1
    -3 5 1
    -2 5 1
    -1 5 1
    0 5 1
    1 5 1
    2 5 1
    3 5 1
    4 5 1
    5 5 1
    6 5 1
    7 5 1
    8 5 1
    9 5 1
    10 5 1
    11 5 1
    12 5 1
    13 5 1
    14 5 1
    15 5 1
    -15 6 1
    -14 6 1
    -13 6 1
    -12 6 1
    -11 6 1
    -10 6 1
    -9 6 1
    -8 6 1
    -7 6 1
    -6 6 1
    -5 6 1
    -4 6 1
    -3 6 1
    -2 6 1
    -1 6 1
    0 6 1
    1 6 1
    2 6 1
    3 6 1
    4 6 1
    5 6 1
    6 6 1
    7 6 1
    8 6 1
    9 6 1
    10 6 1
    11 6 1
    12 6 1
    13 6 1
    14 6 1
    15 6 1
    -15 7 1
    -14 7 1
    -13 7 1
    -12 7 1
    -11 7 1
    -10 7 1
    -9 7 1
    -8 7 1
    -7 7 1
    -6 7 1
    -5 7 1
    -4 7 1
    -3 7 1
    -2 7 1
    -1 7 1
    0 7 1
    1 7 1
    2 7 1
    3 7 1
    4 7 1
    5 7 1
    6 7 1
    7 7 1
    8 7 1
    9 7 1
    10 7 1
    11 7 1
    12 7 1
    13 7 1
    14 7 1
    -14 8 1
    -13 8 1
    -12 8 1
    -11 8 1
    -10 8 1
    -9 8 1
    -8 8 1
    -7 8 1
    -6 8 1
    -5 8 1
    -4 8 1
    -3 8 1
    -2 8 1
    -1 8 1
    0 8 1
    1 8 1
    2 8 1
    3 8 1
    4 8 1
    5 8 1
    6 8 1
    7 8 1
    8 8 1
    9 8 1
    10 8 1
    11 8 1
    12 8 1
    13 8 1
    14 8 1
    -13 9 1
    -12 9 1
    -11 9 1
    -10 9 1
    -9 9 1
    -8 9 1
    -7 9 1
    -6 9 1
    -5 9 1
    -4 9 1
    -3 9 1
    -2 9 1
    -1 9 1
    0 9 1
    1 9 1
    2 9 1
    3 9 1
    4 9 1
    5 9 1
    6 9 1
    7 9 1
    8 9 1
    9 9 1
    10 9 1
    11 9 1
    12 9 1
    13 9 1
    -12 10 1
    -11 10 1
    -10 10 1
    -9 10 1
    -8 10 1
    -7 10 1
    -6 10 1
    -5 10 1
    -4 10 1
    -3 10 1
    -2 10 1
    -1 10 1
    0 10 1
    1 10 1
    2 10 1
    3 10 1
    4 10 1
    5 10 1
    6 10 1
    7 10 1
    8 10 1
    9 10 1
    10 10 1
    11 10 1
    12 10 1
    -11 11 1
    -10 11 1
    -9 11 1
    -8 11 1
    -7 11 1
    -6 11 1
    -5 11 1
    -4 11 1
    -3 11 1
    -2 11 1
    -1 11 1
    0 11 1
    1 11 1
    2 11 1
    3 11 1
    4 11 1
    5 11 1
    6 11 1
    7 11 1
    8 11 1
    9 11 1
    10 11 1
    11 11 1
    -10 12 1
    -9 12 1
    -8 12 1
    -7 12 1
    -6 12 1
    -5 12 1
    -4 12 1
    -3 12 1
    -2 12 1
    -1 12 1
    0 12 1
    1 12 1
    2 12 1
    3 12 1
    4 12 1
    5 12 1
    6 12 1
    7 12 1
    8 12 1
    9 12 1
    10 12 1
    -9 13 1
    -8 13 1
    -7 13 1
    -6 13 1
    -5 13 1
    -4 13 1
    -3 13 1
    -2 13 1
    -1 13 1
    0 13 1
    1 13 1
    2 13 1
    3 13 1
    4 13 1
    5 13 1
    6 13 1
    7 13 1
    8 13 1
    -7 14 1
    -6 14 1
    -5 14 1
    -4 14 1
    -3 14 1
    -2 14 1
    -1 14 1
    0 14 1
    1 14 1
    2 14 1
    3 14 1
    4 14 1
    5 14 1
    6 14 1
    -3 15 1
    -2 15 1
    -1 15 1
    0 15 1
    1 15 1
    2 15 1
    3 15 1
    -17 0 2
    -16 0 2
    -15 0 2
    -14 0 2
    -13 0 2
    -12 0 2
    -11 0 2
    -10 0 2
    -9 0 2
    -8 0 2
    -7 0 2
    -6 0 2
    -5 0 2
    -4 0 2
    -3 0 2
    -2 0 2
    -1 0 2
    0 0 2
    1 0 2
    2 0 2
    3 0 2
    4 0 2
    5 0 2
    6 0 2
    7 0 2
    8 0 2
    9 0 2
    10 0 2
    11 0 2
    12 0 2
    13 0 2
    14 0 2
    15 0 2
    16 0 2
    -17 1 2
    -16 1 2
    -15 1 2
    -14 1 2
    -13 1 2
    -12 1 2
    -11 1 2
    -10 1 2
    -9 1 2
    -8 1 2
    -7 1 2
    -6 1 2
    -5 1 2
    -4 1 2
    -3 1 2
    -2 1 2
    -1 1 2
    0 1 2
    1 1 2
    2 1 2
    3 1 2
    4 1 2
    5 1 2
    6 1 2
    7 1 2
    8 1 2
    9 1 2
    10 1 2
    11 1 2
    12 1 2
    13 1 2
    14 1 2
    15 1 2
    16 1 2
    -16 2 2
    -15 2 2
    -14 2 2
    -13 2 2
    -12 2 2
    -11 2 2
    -10 2 2
    -9 2 2
    -8 2 2
    -7 2 2
    -6 2 2
    -5 2 2
    -4 2 2
    -3 2 2
    -2 2 2
    -1 2 2
    0 2 2
    1 2 2
    2 2 2
    3 2 2
    4 2 2
    5 2 2
    6 2 2
    7 2 2
    8 2 2
    9 2 2
    10 2 2
    11 2 2
    12 2 2
    13 2 2
    14 2 2
    15 2 2
    16 2 2
    -16 3 2
    -15 3 2
    -14 3 2
    -13 3 2
    -12 3 2
    -11 3 2
    -10 3 2
    -9 3 2
    -8 3 2
    -7 3 2
    -6 3 2
    -5 3 2
    -4 3 2
    -3 3 2
    -2 3 2
    -1 3 2
    0 3 2
    1 3 2
    2 3 2
    3 3 2
    4 3 2
    5 3 2
    6 3 2
    7 3 2
    8 3 2
    9 3 2
    10 3 2
    11 3 2
    12 3 2
    13 3 2
    14 3 2
    15 3 2
    16 3 2
    -16 4 2
    -15 4 2
    -14 4 2
    -13 4 2
    -12 4 2
    -11 4 2
    -10 4 2
    -9 4 2
    -8 4 2
    -7 4 2
    -6 4 2
    -5 4 2
    -4 4 2
    -3 4 2
    -2 4 2
    -1 4 2
    0 4 2
    1 4 2
    2 4 2
    3 4 2
    4 4 2
    5 4 2
    6 4 2
    7 4 2
    8 4 2
    9 4 2
    10 4 2
    11 4 2
    12 4 2
    13 4 2
    14 4 2
    15 4 2
    -16 5 2
    -15 5 2
    -14 5 2
    -13 5 2
    -12 5 2
    -11 5 2
    -10 5 2
    -9 5 2
    -8 5 2
    -7 5 2
    -6 5 2
    -5 5 2
    -4 5 2
    -3 5 2
    -2 5 2
    -1 5 2
    0 5 2
    1 5 2
    2 5 2
    3 5 2
    4 5 2
    5 5 2
    6 5 2
    7 5 2
    8 5 2
    9 5 2
    10 5 2
    11 5 2
    12 5 2
    13 5 2
    14 5 2
    15 5 2
    -15 6 2
    -14 6 2
    -13 6 2
    -12 6 2
    -11 6 2
    -10 6 2
    -9 6 2
    -8 6 2
    -7 6 2
    -6 6 2
    -5 6 2
    -4 6 2
    -3 6 2
    -2 6 2
    -1 6 2
    0 6 2
    1 6 2
    2 6 2
    3 6 2
    4 6 2
    5 6 2
    6 6 2
    7 6 2
    8 6 2
    9 6 2
    10 6 2
    11 6 2
    12 6 2
    13 6 2
    14 6 2
    15 6 2
    -15 7 2
    -14 7 2
    -13 7 2
    -12 7 2
    -11 7 2
    -10 7 2
    -9 7 2
    -8 7 2
    -7 7 2
    -6 7 2
    -5 7 2
    -4 7 2
    -3 7 2
    -2 7 2
    -1 7 2
    0 7 2
    1 7 2
    2 7 2
    3 7 2
    4 7 2
    5 7 2
    6 7 2
    7 7 2
    8 7 2
    9 7 2
    10 7 2
    11 7 2
    12 7 2
    13 7 2
    14 7 2
    -14 8 2
    -13 8 2
    -12 8 2
    -11 8 2
    -10 8 2
    -9 8 2
    -8 8 2
    -7 8 2
    -6 8 2
    -5 8 2
    -4 8 2
    -3 8 2
    -2 8 2
    -1 8 2
    0 8 2
    1 8 2
    2 8 2
    3 8 2
    4 8 2
    5 8 2
    6 8 2
    7 8 2
    8 8 2
    9 8 2
    10 8 2
    11 8 2
    12 8 2
    13 8 2
    -13 9 2
    -12 9 2
    -11 9 2
    -10 9 2
    -9 9 2
    -8 9 2
    -7 9 2
    -6 9 2
    -5 9 2
    -4 9 2
    -3 9 2
    -2 9 2
    -1 9 2
    0 9 2
    1 9 2
    2 9 2
    3 9 2
    4 9 2
    5 9 2
    6 9 2
    7 9 2
    8 9 2
    9 9 2
    10 9 2
    11 9 2
    12 9 2
    13 9 2
    -13 10 2
    -12 10 2
    -11 10 2
    -10 10 2
    -9 10 2
    -8 10 2
    -7 10 2
    -6 10 2
    -5 10 2
    -4 10 2
    -3 10 2
    -2 10 2
    -1 10 2
    0 10 2
    1 10 2
    2 10 2
    3 10 2
    4 10 2
    5 10 2
    6 10 2
    7 10 2
    8 10 2
    9 10 2
    10 10 2
    11 10 2
    12 10 2
    -12 11 2
    -11 11 2
    -10 11 2
    -9 11 2
    -8 11 2
    -7 11 2
    -6 11 2
    -5 11 2
    -4 11 2
    -3 11 2
    -2 11 2
    -1 11 2
    0 11 2
    1 11 2
    2 11 2
    3 11 2
    4 11 2
    5 11 2
    6 11 2
    7 11 2
    8 11 2
    9 11 2
    10 11 2
    11 11 2
    -10 12 2
    -9 12 2
    -8 12 2
    -7 12 2
    -6 12 2
    -5 12 2
    -4 12 2
    -3 12 2
    -2 12 2
    -1 12 2
    0 12 2
    1 12 2
    2 12 2
    3 12 2
    4 12 2
    5 12 2
    6 12 2
    7 12 2
    8 12 2
    9 12 2
    10 12 2
    -9 13 2
    -8 13 2
    -7 13 2
    -6 13 2
    -5 13 2
    -4 13 2
    -3 13 2
    -2 13 2
    -1 13 2
    0 13 2
    1 13 2
    2 13 2
    3 13 2
    4 13 2
    5 13 2
    6 13 2
    7 13 2
    8 13 2
    -7 14 2
    -6 14 2
    -5 14 2
    -4 14 2
    -3 14 2
    -2 14 2
    -1 14 2
    0 14 2
    1 14 2
    2 14 2
    3 14 2
    4 14 2
    5 14 2
    6 14 2
    -3 15 2
    -2 15 2
    -1 15 2
    0 15 2
    1 15 2
    2 15 2
    3 15 2
    -17 0 3
    -16 0 3
    -15 0 3
    -14 0 3
    -13 0 3
    -12 0 3
    -11 0 3
    -10 0 3
    -9 0 3
    -8 0 3
    -7 0 3
    -6 0 3
    -5 0 3
    -4 0 3
    -3 0 3
    -2 0 3
    -1 0 3
    0 0 3
    1 0 3
    2 0 3
    3 0 3
    4 0 3
    5 0 3
    6 0 3
    7 0 3
    8 0 3
    9 0 3
    10 0 3
    11 0 3
    12 0 3
    13 0 3
    14 0 3
    15 0 3
    16 0 3
    -17 1 3
    -16 1 3
    -15 1 3
    -14 1 3
    -13 1 3
    -12 1 3
    -11 1 3
    -10 1 3
    -9 1 3
    -8 1 3
    -7 1 3
    -6 1 3
    -5 1 3
    -4 1 3
    -3 1 3
    -2 1 3
    -1 1 3
    0 1 3
    1 1 3
    2 1 3
    3 1 3
    4 1 3
    5 1 3
    6 1 3
    7 1 3
    8 1 3
    9 1 3
    10 1 3
    11 1 3
    12 1 3
    13 1 3
    14 1 3
    15 1 3
    16 1 3
    -17 2 3
    -16 2 3
    -15 2 3
    -14 2 3
    -13 2 3
    -12 2 3
    -11 2 3
    -10 2 3
    -9 2 3
    -8 2 3
    -7 2 3
    -6 2 3
    -5 2 3
    -4 2 3
    -3 2 3
    -1 2 3
    0 2 3
    1 2 3
    2 2 3
    3 2 3
    4 2 3
    5 2 3
    6 2 3
    7 2 3
    8 2 3
    9 2 3
    10 2 3
    11 2 3
    12 2 3
    13 2 3
    14 2 3
    15 2 3
    16 2 3
    -16 3 3
    -15 3 3
    -14 3 3
    -13 3 3
    -12 3 3
    -11 3 3
    -10 3 3
    -9 3 3
    -8 3 3
    -7 3 3
    -6 3 3
    -5 3 3
    -4 3 3
    -3 3 3
    -2 3 3
    -1 3 3
    0 3 3
    1 3 3
    2 3 3
    3 3 3
    4 3 3
    5 3 3
    6 3 3
    7 3 3
    8 3 3
    9 3 3
    10 3 3
    11 3 3
    12 3 3
    13 3 3
    14 3 3
    15 3 3
    -16 4 3
    -15 4 3
    -14 4 3
    -13 4 3
    -12 4 3
    -11 4 3
    -10 4 3
    -9 4 3
    -8 4 3
    -7 4 3
    -6 4 3
    -5 4 3
    -4 4 3
    -3 4 3
    -2 4 3
    -1 4 3
    0 4 3
    1 4 3
    2 4 3
    3 4 3
    4 4 3
    5 4 3
    6 4 3
    7 4 3
    8 4 3
    9 4 3
    10 4 3
    11 4 3
    12 4 3
    13 4 3
    14 4 3
    15 4 3
    -16 5 3
    -15 5 3
    -14 5 3
    -13 5 3
    -12 5 3
    -11 5 3
    -10 5 3
    -9 5 3
    -8 5 3
    -7 5 3
    -6 5 3
    -5 5 3
    -4 5 3
    -3 5 3
    -2 5 3
    -1 5 3
    0 5 3
    1 5 3
    2 5 3
    3 5 3
    4 5 3
    5 5 3
    6 5 3
    7 5 3
    8 5 3
    9 5 3
    10 5 3
    11 5 3
    12 5 3
    13 5 3
    14 5 3
    15 5 3
    -15 6 3
    -14 6 3
    -13 6 3
    -12 6 3
    -11 6 3
    -10 6 3
    -9 6 3
    -8 6 3
    -7 6 3
    -6 6 3
    -5 6 3
    -4 6 3
    -3 6 3
    -2 6 3
    -1 6 3
    0 6 3
    1 6 3
    2 6 3
    3 6 3
    4 6 3
    5 6 3
    6 6 3
    7 6 3
    8 6 3
    9 6 3
    10 6 3
    11 6 3
    12 6 3
    13 6 3
    14 6 3
    -15 7 3
    -14 7 3
    -13 7 3
    -12 7 3
    -11 7 3
    -10 7 3
    -9 7 3
    -8 7 3
    -7 7 3
    -6 7 3
    -5 7 3
    -4 7 3
    -3 7 3
    -2 7 3
    -1 7 3
    0 7 3
    1 7 3
    2 7 3
    3 7 3
    4 7 3
    5 7 3
    6 7 3
    7 7 3
    8 7 3
    9 7 3
    10 7 3
    11 7 3
    12 7 3
    13 7 3
    14 7 3
    -14 8 3
    -13 8 3
    -12 8 3
    -11 8 3
    -10 8 3
    -9 8 3
    -8 8 3
    -7 8 3
    -6 8 3
    -5 8 3
    -4 8 3
    -3 8 3
    -2 8 3
    -1 8 3
    0 8 3
    1 8 3
    2 8 3
    3 8 3
    4 8 3
    5 8 3
    6 8 3
    7 8 3
    8 8 3
    9 8 3
    10 8 3
    11 8 3
    12 8 3
    13 8 3
    -14 9 3
    -13 9 3
    -12 9 3
    -11 9 3
    -10 9 3
    -9 9 3
    -8 9 3
    -7 9 3
    -6 9 3
    -5 9 3
    -4 9 3
    -3 9 3
    -2 9 3
    -1 9 3
    0 9 3
    1 9 3
    2 9 3
    3 9 3
    4 9 3
    5 9 3
    6 9 3
    7 9 3
    8 9 3
    9 9 3
    10 9 3
    11 9 3
    12 9 3
    -13 10 3
    -12 10 3
    -11 10 3
    -10 10 3
    -9 10 3
    -8 10 3
    -7 10 3
    -6 10 3
    -5 10 3
    -4 10 3
    -3 10 3
    -2 10 3
    -1 10 3
    0 10 3
    1 10 3
    2 10 3
    3 10 3
    4 10 3
    5 10 3
    6 10 3
    7 10 3
    8 10 3
    9 10 3
    10 10 3
    11 10 3
    12 10 3
    -12 11 3
    -11 11 3
    -10 11 3
    -9 11 3
    -8 11 3
    -7 11 3
    -6 11 3
    -5 11 3
    -4 11 3
    -3 11 3
    -2 11 3
    -1 11 3
    0 11 3
    1 11 3
    2 11 3
    3 11 3
    4 11 3
    5 11 3
    6 11 3
    7 11 3
    8 11 3
    9 11 3
    10 11 3
    11 11 3
    -10 12 3
    -9 12 3
    -8 12 3
    -7 12 3
    -6 12 3
    -5 12 3
    -4 12 3
    -3 12 3
    -2 12 3
    -1 12 3
    0 12 3
    1 12 3
    2 12 3
    3 12 3
    4 12 3
    5 12 3
    6 12 3
    7 12 3
    8 12 3
    9 12 3
    -9 13 3
    -8 13 3
    -7 13 3
    -6 13 3
    -5 13 3
    -4 13 3
    -3 13 3
    -2 13 3
    -1 13 3
    0 13 3
    1 13 3
    2 13 3
    3 13 3
    4 13 3
    5 13 3
    6 13 3
    7 13 3
    8 13 3
    -7 14 3
    -6 14 3
    -5 14 3
    -4 14 3
    -3 14 3
    -2 14 3
    -1 14 3
    0 14 3
    1 14 3
    2 14 3
    3 14 3
    4 14 3
    5 14 3
    6 14 3
    -3 15 3
    -2 15 3
    -1 15 3
    0 15 3
    1 15 3
    2 15 3
    -17 0 4
    -16 0 4
    -15 0 4
    -14 0 4
    -13 0 4
    -12 0 4
    -11 0 4
    -10 0 4
    -9 0 4
    -8 0 4
    -7 0 4
    -6 0 4
    -5 0 4
    -4 0 4
    -3 0 4
    -2 0 4
    -1 0 4
    0 0 4
    1 0 4
    2 0 4
    3 0 4
    4 0 4
    5 0 4
    6 0 4
    7 0 4
    8 0 4
    9 0 4
    10 0 4
    11 0 4
    12 0 4
    13 0 4
    14 0 4
    15 0 4
    -17 1 4
    -16 1 4
    -15 1 4
    -14 1 4
    -13 1 4
    -12 1 4
    -11 1 4
    -10 1 4
    -9 1 4
    -8 1 4
    -7 1 4
    -6 1 4
    -5 1 4
    -4 1 4
    -3 1 4
    -2 1 4
    -1 1 4
    0 1 4
    1 1 4
    2 1 4
    3 1 4
    4 1 4
    5 1 4
    6 1 4
    7 1 4
    8 1 4
    9 1 4
    10 1 4
    11 1 4
    12 1 4
    13 1 4
    14 1 4
    15 1 4
    -17 2 4
    -16 2 4
    -15 2 4
    -14 2 4
    -13 2 4
    -12 2 4
    -11 2 4
    -10 2 4
    -9 2 4
    -8 2 4
    -7 2 4
    -6 2 4
    -5 2 4
    -4 2 4
    -3 2 4
    -2 2 4
    -1 2 4
    0 2 4
    1 2 4
    2 2 4
    3 2 4
    4 2 4
    5 2 4
    6 2 4
    7 2 4
    8 2 4
    9 2 4
    10 2 4
    11 2 4
    12 2 4
    13 2 4
    14 2 4
    15 2 4
    -17 3 4
    -16 3 4
    -15 3 4
    -14 3 4
    -13 3 4
    -12 3 4
    -11 3 4
    -10 3 4
    -9 3 4
    -8 3 4
    -7 3 4
    -6 3 4
    -5 3 4
    -4 3 4
    -3 3 4
    -2 3 4
    -1 3 4
    0 3 4
    1 3 4
    2 3 4
    3 3 4
    4 3 4
    5 3 4
    6 3 4
    7 3 4
    8 3 4
    9 3 4
    10 3 4
    11 3 4
    12 3 4
    13 3 4
    14 3 4
    15 3 4
    -16 4 4
    -15 4 4
    -14 4 4
    -13 4 4
    -12 4 4
    -11 4 4
    -10 4 4
    -9 4 4
    -8 4 4
    -7 4 4
    -6 4 4
    -5 4 4
    -4 4 4
    -3 4 4
    -2 4 4
    -1 4 4
    0 4 4
    1 4 4
    2 4 4
    3 4 4
    4 4 4
    5 4 4
    6 4 4
    7 4 4
    8 4 4
    9 4 4
    10 4 4
    11 4 4
    12 4 4
    13 4 4
    14 4 4
    15 4 4
    -16 5 4
    -15 5 4
    -14 5 4
    -13 5 4
    -12 5 4
    -11 5 4
    -10 5 4
    -9 5 4
    -8 5 4
    -7 5 4
    -6 5 4
    -5 5 4
    -4 5 4
    -3 5 4
    -2 5 4
    -1 5 4
    0 5 4
    1 5 4
    2 5 4
    3 5 4
    4 5 4
    5 5 4
    6 5 4
    7 5 4
    8 5 4
    9 5 4
    10 5 4
    11 5 4
    12 5 4
    13 5 4
    14 5 4
    -16 6 4
    -15 6 4
    -14 6 4
    -13 6 4
    -12 6 4
    -11 6 4
    -10 6 4
    -9 6 4
    -8 6 4
    -7 6 4
    -6 6 4
    -5 6 4
    -4 6 4
    -3 6 4
    -2 6 4
    -1 6 4
    0 6 4
    1 6 4
    2 6 4
    3 6 4
    4 6 4
    5 6 4
    6 6 4
    7 6 4
    8 6 4
    9 6 4
    10 6 4
    11 6 4
    12 6 4
    13 6 4
    14 6 4
    -15 7 4
    -14 7 4
    -13 7 4
    -12 7 4
    -11 7 4
    -10 7 4
    -9 7 4
    -8 7 4
    -7 7 4
    -6 7 4
    -5 7 4
    -4 7 4
    -3 7 4
    -2 7 4
    -1 7 4
    0 7 4
    1 7 4
    2 7 4
    3 7 4
    4 7 4
    5 7 4
    6 7 4
    7 7 4
    8 7 4
    9 7 4
    10 7 4
    11 7 4
    12 7 4
    13 7 4
    14 7 4
    -14 8 4
    -13 8 4
    -12 8 4
    -11 8 4
    -10 8 4
    -9 8 4
    -8 8 4
    -7 8 4
    -6 8 4
    -5 8 4
    -4 8 4
    -3 8 4
    -2 8 4
    -1 8 4
    0 8 4
    1 8 4
    2 8 4
    3 8 4
    4 8 4
    5 8 4
    6 8 4
    7 8 4
    8 8 4
    9 8 4
    10 8 4
    11 8 4
    12 8 4
    13 8 4
    -14 9 4
    -13 9 4
    -12 9 4
    -11 9 4
    -10 9 4
    -9 9 4
    -8 9 4
    -7 9 4
    -6 9 4
    -5 9 4
    -4 9 4
    -3 9 4
    -2 9 4
    -1 9 4
    0 9 4
    1 9 4
    2 9 4
    3 9 4
    4 9 4
    5 9 4
    6 9 4
    7 9 4
    8 9 4
    9 9 4
    10 9 4
    11 9 4
    12 9 4
    -13 10 4
    -12 10 4
    -11 10 4
    -10 10 4
    -9 10 4
    -8 10 4
    -7 10 4
    -6 10 4
    -5 10 4
    -4 10 4
    -3 10 4
    -2 10 4
    -1 10 4
    0 10 4
    1 10 4
    2 10 4
    3 10 4
    4 10 4
    5 10 4
    6 10 4
    7 10 4
    8 10 4
    9 10 4
    10 10 4
    11 10 4
    -12 11 4
    -11 11 4
    -10 11 4
    -9 11 4
    -8 11 4
    -7 11 4
    -6 11 4
    -5 11 4
    -4 11 4
    -3 11 4
    -2 11 4
    -1 11 4
    0 11 4
    1 11 4
    2 11 4
    3 11 4
    4 11 4
    5 11 4
    6 11 4
    7 11 4
    8 11 4
    9 11 4
    10 11 4
    -11 12 4
    -10 12 4
    -9 12 4
    -8 12 4
    -7 12 4
    -6 12 4
    -5 12 4
    -4 12 4
    -3 12 4
    -2 12 4
    -1 12 4
    0 12 4
    1 12 4
    2 12 4
    3 12 4
    4 12 4
    5 12 4
    6 12 4
    7 12 4
    8 12 4
    9 12 4
    -9 13 4
    -8 13 4
    -7 13 4
    -6 13 4
    -5 13 4
    -4 13 4
    -3 13 4
    -2 13 4
    -1 13 4
    0 13 4
    1 13 4
    2 13 4
    3 13 4
    4 13 4
    5 13 4
    6 13 4
    7 13 4
    -7 14 4
    -6 14 4
    -5 14 4
    -4 14 4
    -3 14 4
    -2 14 4
    -1 14 4
    0 14 4
    1 14 4
    2 14 4
    3 14 4
    4 14 4
    5 14 4
    -3 15 4
    -2 15 4
    -1 15 4
    0 15 4
    1 15 4
    2 15 4
    -17 0 5
    -16 0 5
    -15 0 5
    -14 0 5
    -13 0 5
    -12 0 5
    -11 0 5
    -10 0 5
    -9 0 5
    -8 0 5
    -7 0 5
    -6 0 5
    -5 0 5
    -4 0 5
    -3 0 5
    -2 0 5
    -1 0 5
    0 0 5
    1 0 5
    2 0 5
    3 0 5
    4 0 5
    5 0 5
    6 0 5
    7 0 5
    8 0 5
    9 0 5
    10 0 5
    11 0 5
    12 0 5
    13 0 5
    14 0 5
    15 0 5
    -17 1 5
    -16 1 5
    -15 1 5
    -14 1 5
    -13 1 5
    -12 1 5
    -11 1 5
    -10 1 5
    -9 1 5
    -8 1 5
    -7 1 5
    -6 1 5
    -5 1 5
    -4 1 5
    -3 1 5
    -2 1 5
    -1 1 5
    0 1 5
    1 1 5
    2 1 5
    3 1 5
    4 1 5
    5 1 5
    6 1 5
    7 1 5
    8 1 5
    9 1 5
    10 1 5
    11 1 5
    12 1 5
    13 1 5
    14 1 5
    15 1 5
    -17 2 5
    -16 2 5
    -15 2 5
    -14 2 5
    -13 2 5
    -12 2 5
    -11 2 5
    -10 2 5
    -9 2 5
    -8 2 5
    -7 2 5
    -6 2 5
    -5 2 5
    -4 2 5
    -3 2 5
    -2 2 5
    -1 2 5
    0 2 5
    1 2 5
    2 2 5
    3 2 5
    4 2 5
    5 2 5
    6 2 5
    7 2 5
    8 2 5
    9 2 5
    10 2 5
    11 2 5
    12 2 5
    13 2 5
    14 2 5
    15 2 5
    -17 3 5
    -16 3 5
    -15 3 5
    -14 3 5
    -13 3 5
    -12 3 5
    -11 3 5
    -10 3 5
    -9 3 5
    -8 3 5
    -7 3 5
    -6 3 5
    -5 3 5
    -4 3 5
    -3 3 5
    -2 3 5
    -1 3 5
    0 3 5
    1 3 5
    2 3 5
    3 3 5
    4 3 5
    5 3 5
    6 3 5
    7 3 5
    8 3 5
    9 3 5
    10 3 5
    11 3 5
    12 3 5
    13 3 5
    14 3 5
    15 3 5
    -16 4 5
    -15 4 5
    -14 4 5
    -13 4 5
    -12 4 5
    -11 4 5
    -10 4 5
    -9 4 5
    -8 4 5
    -7 4 5
    -6 4 5
    -5 4 5
    -4 4 5
    -3 4 5
    -2 4 5
    -1 4 5
    0 4 5
    1 4 5
    2 4 5
    3 4 5
    4 4 5
    5 4 5
    6 4 5
    7 4 5
    8 4 5
    9 4 5
    10 4 5
    11 4 5
    12 4 5
    13 4 5
    14 4 5
    15 4 5
    -16 5 5
    -15 5 5
    -14 5 5
    -13 5 5
    -12 5 5
    -11 5 5
    -10 5 5
    -9 5 5
    -8 5 5
    -7 5 5
    -6 5 5
    -5 5 5
    -4 5 5
    -3 5 5
    -2 5 5
    -1 5 5
    0 5 5
    1 5 5
    2 5 5
    3 5 5
    4 5 5
    5 5 5
    6 5 5
    7 5 5
    8 5 5
    9 5 5
    10 5 5
    11 5 5
    12 5 5
    13 5 5
    14 5 5
    -16 6 5
    -15 6 5
    -14 6 5
    -13 6 5
    -12 6 5
    -11 6 5
    -10 6 5
    -9 6 5
    -8 6 5
    -7 6 5
    -6 6 5
    -5 6 5
    -4 6 5
    -3 6 5
    -2 6 5
    -1 6 5
    0 6 5
    1 6 5
    2 6 5
    3 6 5
    4 6 5
    5 6 5
    6 6 5
    7 6 5
    8 6 5
    9 6 5
    10 6 5
    11 6 5
    12 6 5
    13 6 5
    14 6 5
    -15 7 5
    -14 7 5
    -13 7 5
    -12 7 5
    -11 7 5
    -10 7 5
    -9 7 5
    -8 7 5
    -7 7 5
    -6 7 5
    -5 7 5
    -4 7 5
    -3 7 5
    -2 7 5
    -1 7 5
    0 7 5
    1 7 5
    2 7 5
    3 7 5
    4 7 5
    5 7 5
    6 7 5
    7 7 5
    8 7 5
    9 7 5
    10 7 5
    11 7 5
    12 7 5
    13 7 5
    -14 8 5
    -13 8 5
    -12 8 5
    -11 8 5
    -10 8 5
    -9 8 5
    -8 8 5
    -7 8 5
    -6 8 5
    -5 8 5
    -4 8 5
    -3 8 5
    -2 8 5
    -1 8 5
    0 8 5
    1 8 5
    2 8 5
    3 8 5
    4 8 5
    5 8 5
    6 8 5
    7 8 5
    8 8 5
    9 8 5
    10 8 5
    11 8 5
    12 8 5
    13 8 5
    -14 9 5
    -13 9 5
    -12 9 5
    -11 9 5
    -10 9 5
    -9 9 5
    -8 9 5
    -7 9 5
    -6 9 5
    -5 9 5
    -4 9 5
    -3 9 5
    -2 9 5
    -1 9 5
    0 9 5
    1 9 5
    2 9 5
    3 9 5
    4 9 5
    5 9 5
    6 9 5
    7 9 5
    8 9 5
    9 9 5
    10 9 5
    11 9 5
    12 9 5
    -13 10 5
    -12 10 5
    -11 10 5
    -10 10 5
    -9 10 5
    -8 10 5
    -7 10 5
    -6 10 5
    -5 10 5
    -4 10 5
    -3 10 5
    -2 10 5
    -1 10 5
    0 10 5
    1 10 5
    2 10 5
    3 10 5
    4 10 5
    5 10 5
    6 10 5
    7 10 5
    8 10 5
    9 10 5
    10 10 5
    11 10 5
    -12 11 5
    -11 11 5
    -10 11 5
    -9 11 5
    -8 11 5
    -7 11 5
    -6 11 5
    -5 11 5
    -4 11 5
    -3 11 5
    -2 11 5
    -1 11 5
    0 11 5
    1 11 5
    2 11 5
    3 11 5
    4 11 5
    5 11 5
    6 11 5
    7 11 5
    8 11 5
    9 11 5
    10 11 5
    -11 12 5
    -10 12 5
    -9 12 5
    -8 12 5
    -7 12 5
    -6 12 5
    -5 12 5
    -4 12 5
    -3 12 5
    -2 12 5
    -1 12 5
    0 12 5
    1 12 5
    2 12 5
    3 12 5
    4 12 5
    5 12 5
    6 12 5
    7 12 5
    8 12 5
    9 12 5
    -9 13 5
    -8 13 5
    -7 13 5
    -6 13 5
    -5 13 5
    -4 13 5
    -3 13 5
    -2 13 5
    -1 13 5
    0 13 5
    1 13 5
    2 13 5
    3 13 5
    4 13 5
    5 13 5
    6 13 5
    7 13 5
    -7 14 5
    -6 14 5
    -5 14 5
    -4 14 5
    -3 14 5
    -2 14 5
    -1 14 5
    0 14 5
    1 14 5
    2 14 5
    3 14 5
    4 14 5
    5 14 5
    -2 15 5
    -1 15 5
    0 15 5
    1 15 5
    -17 0 6
    -16 0 6
    -15 0 6
    -14 0 6
    -13 0 6
    -12 0 6
    -11 0 6
    -10 0 6
    -9 0 6
    -8 0 6
    -7 0 6
    -6 0 6
    -5 0 6
    -4 0 6
    -3 0 6
    -2 0 6
    -1 0 6
    0 0 6
    1 0 6
    2 0 6
    3 0 6
    4 0 6
    5 0 6
    6 0 6
    7 0 6
    8 0 6
    9 0 6
    10 0 6
    11 0 6
    12 0 6
    13 0 6
    14 0 6
    15 0 6
    -17 1 6
    -16 1 6
    -15 1 6
    -14 1 6
    -13 1 6
    -12 1 6
    -11 1 6
    -10 1 6
    -9 1 6
    -8 1 6
    -7 1 6
    -6 1 6
    -5 1 6
    -4 1 6
    -3 1 6
    -2 1 6
    -1 1 6
    0 1 6
    1 1 6
    2 1 6
    3 1 6
    4 1 6
    5 1 6
    6 1 6
    7 1 6
    8 1 6
    9 1 6
    10 1 6
    11 1 6
    12 1 6
    13 1 6
    14 1 6
    15 1 6
    -17 2 6
    -16 2 6
    -15 2 6
    -14 2 6
    -13 2 6
    -12 2 6
    -11 2 6
    -10 2 6
    -9 2 6
    -8 2 6
    -7 2 6
    -6 2 6
    -5 2 6
    -4 2 6
    -3 2 6
    -2 2 6
    -1 2 6
    0 2 6
    1 2 6
    2 2 6
    3 2 6
    4 2 6
    5 2 6
    6 2 6
    7 2 6
    8 2 6
    9 2 6
    10 2 6
    11 2 6
    12 2 6
    13 2 6
    14 2 6
    15 2 6
    -17 3 6
    -16 3 6
    -15 3 6
    -14 3 6
    -13 3 6
    -12 3 6
    -11 3 6
    -10 3 6
    -9 3 6
    -8 3 6
    -7 3 6
    -6 3 6
    -5 3 6
    -4 3 6
    -3 3 6
    -2 3 6
    -1 3 6
    0 3 6
    1 3 6
    2 3 6
    3 3 6
    4 3 6
    5 3 6
    6 3 6
    7 3 6
    8 3 6
    9 3 6
    10 3 6
    11 3 6
    12 3 6
    13 3 6
    14 3 6
    -16 4 6
    -15 4 6
    -14 4 6
    -13 4 6
    -12 4 6
    -11 4 6
    -10 4 6
    -9 4 6
    -8 4 6
    -7 4 6
    -6 4 6
    -5 4 6
    -4 4 6
    -3 4 6
    -2 4 6
    -1 4 6
    0 4 6
    1 4 6
    2 4 6
    3 4 6
    4 4 6
    5 4 6
    6 4 6
    7 4 6
    8 4 6
    9 4 6
    10 4 6
    11 4 6
    12 4 6
    13 4 6
    14 4 6
    -16 5 6
    -15 5 6
    -14 5 6
    -13 5 6
    -12 5 6
    -11 5 6
    -10 5 6
    -9 5 6
    -8 5 6
    -7 5 6
    -6 5 6
    -5 5 6
    -4 5 6
    -3 5 6
    -2 5 6
    -1 5 6
    0 5 6
    1 5 6
    2 5 6
    3 5 6
    4 5 6
    5 5 6
    6 5 6
    7 5 6
    8 5 6
    9 5 6
    10 5 6
    11 5 6
    12 5 6
    13 5 6
    14 5 6
    -16 6 6
    -15 6 6
    -14 6 6
    -13 6 6
    -12 6 6
    -11 6 6
    -10 6 6
    -9 6 6
    -8 6 6
    -7 6 6
    -6 6 6
    -5 6 6
    -4 6 6
    -3 6 6
    -2 6 6
    -1 6 6
    0 6 6
    1 6 6
    2 6 6
    3 6 6
    4 6 6
    5 6 6
    6 6 6
    7 6 6
    8 6 6
    9 6 6
    10 6 6
    11 6 6
    12 6 6
    13 6 6
    -15 7 6
    -14 7 6
    -13 7 6
    -12 7 6
    -11 7 6
    -10 7 6
    -9 7 6
    -8 7 6
    -7 7 6
    -6 7 6
    -5 7 6
    -4 7 6
    -3 7 6
    -2 7 6
    -1 7 6
    0 7 6
    1 7 6
    2 7 6
    3 7 6
    4 7 6
    5 7 6
    6 7 6
    7 7 6
    8 7 6
    9 7 6
    10 7 6
    11 7 6
    12 7 6
    13 7 6
    -14 8 6
    -13 8 6
    -12 8 6
    -11 8 6
    -10 8 6
    -9 8 6
    -8 8 6
    -7 8 6
    -6 8 6
    -5 8 6
    -4 8 6
    -3 8 6
    -2 8 6
    -1 8 6
    0 8 6
    1 8 6
    2 8 6
    3 8 6
    4 8 6
    5 8 6
    6 8 6
    7 8 6
    8 8 6
    9 8 6
    10 8 6
    11 8 6
    12 8 6
    -14 9 6
    -13 9 6
    -12 9 6
    -11 9 6
    -10 9 6
    -9 9 6
    -8 9 6
    -7 9 6
    -6 9 6
    -5 9 6
    -4 9 6
    -3 9 6
    -2 9 6
    -1 9 6
    0 9 6
    1 9 6
    2 9 6
    3 9 6
    4 9 6
    5 9 6
    6 9 6
    7 9 6
    8 9 6
    9 9 6
    10 9 6
    11 9 6
    12 9 6
    -13 10 6
    -12 10 6
    -11 10 6
    -10 10 6
    -9 10 6
    -8 10 6
    -7 10 6
    -6 10 6
    -5 10 6
    -4 10 6
    -3 10 6
    -2 10 6
    -1 10 6
    0 10 6
    1 10 6
    2 10 6
    3 10 6
    4 10 6
    5 10 6
    6 10 6
    7 10 6
    8 10 6
    9 10 6
    10 10 6
    11 10 6
    -12 11 6
    -11 11 6
    -10 11 6
    -9 11 6
    -8 11 6
    -7 11 6
    -6 11 6
    -5 11 6
    -4 11 6
    -3 11 6
    -2 11 6
    -1 11 6
    0 11 6
    1 11 6
    2 11 6
    3 11 6
    4 11 6
    5 11 6
    6 11 6
    7 11 6
    8 11 6
    9 11 6
    10 11 6
    -11 12 6
    -10 12 6
    -9 12 6
    -8 12 6
    -7 12 6
    -6 12 6
    -5 12 6
    -4 12 6
    -3 12 6
    -2 12 6
    -1 12 6
    0 12 6
    1 12 6
    2 12 6
    3 12 6
    4 12 6
    5 12 6
    6 12 6
    7 12 6
    8 12 6
    -9 13 6
    -8 13 6
    -7 13 6
    -6 13 6
    -5 13 6
    -4 13 6
    -3 13 6
    -2 13 6
    -1 13 6
    0 13 6
    1 13 6
    2 13 6
    3 13 6
    4 13 6
    5 13 6
    6 13 6
    7 13 6
    -6 14 6
    -5 14 6
    -4 14 6
    -3 14 6
    -2 14 6
    -1 14 6
    0 14 6
    1 14 6
    2 14 6
    3 14 6
    4 14 6
    -1 15 6
    -17 0 7
    -16 0 7
    -15 0 7
    -14 0 7
    -13 0 7
    -12 0 7
    -11 0 7
    -10 0 7
    -9 0 7
    -8 0 7
    -7 0 7
    -6 0 7
    -5 0 7
    -4 0 7
    -3 0 7
    -2 0 7
    -1 0 7
    0 0 7
    1 0 7
    2 0 7
    3 0 7
    4 0 7
    5 0 7
    6 0 7
    7 0 7
    8 0 7
    9 0 7
    10 0 7
    11 0 7
    12 0 7
    13 0 7
    14 0 7
    -17 1 7
    -16 1 7
    -15 1 7
    -14 1 7
    -13 1 7
    -12 1 7
    -11 1 7
    -10 1 7
    -9 1 7
    -8 1 7
    -7 1 7
    -6 1 7
    -5 1 7
    -4 1 7
    -3 1 7
    -2 1 7
    -1 1 7
    0 1 7
    1 1 7
    2 1 7
    3 1 7
    4 1 7
    5 1 7
    6 1 7
    7 1 7
    8 1 7
    9 1 7
    10 1 7
    11 1 7
    12 1 7
    13 1 7
    14 1 7
    -17 2 7
    -16 2 7
    -15 2 7
    -14 2 7
    -13 2 7
    -12 2 7
    -11 2 7
    -10 2 7
    -9 2 7
    -8 2 7
    -7 2 7
    -6 2 7
    -5 2 7
    -4 2 7
    -3 2 7
    -2 2 7
    -1 2 7
    0 2 7
    1 2 7
    2 2 7
    3 2 7
    4 2 7
    5 2 7
    6 2 7
    7 2 7
    8 2 7
    9 2 7
    10 2 7
    11 2 7
    12 2 7
    13 2 7
    14 2 7
    -17 3 7
    -16 3 7
    -15 3 7
    -14 3 7
    -13 3 7
    -12 3 7
    -11 3 7
    -10 3 7
    -9 3 7
    -8 3 7
    -7 3 7
    -6 3 7
    -5 3 7
    -4 3 7
    -3 3 7
    -2 3 7
    -1 3 7
    0 3 7
    1 3 7
    2 3 7
    3 3 7
    4 3 7
    5 3 7
    6 3 7
    7 3 7
    8 3 7
    9 3 7
    10 3 7
    11 3 7
    12 3 7
    13 3 7
    14 3 7
    -16 4 7
    -15 4 7
    -14 4 7
    -13 4 7
    -12 4 7
    -11 4 7
    -10 4 7
    -9 4 7
    -8 4 7
    -7 4 7
    -6 4 7
    -5 4 7
    -4 4 7
    -3 4 7
    -2 4 7
    -1 4 7
    0 4 7
    1 4 7
    2 4 7
    3 4 7
    4 4 7
    5 4 7
    6 4 7
    7 4 7
    8 4 7
    9 4 7
    10 4 7
    11 4 7
    12 4 7
    13 4 7
    14 4 7
    -16 5 7
    -15 5 7
    -14 5 7
    -13 5 7
    -12 5 7
    -11 5 7
    -10 5 7
    -9 5 7
    -8 5 7
    -7 5 7
    -6 5 7
    -5 5 7
    -4 5 7
    -3 5 7
    -2 5 7
    -1 5 7
    0 5 7
    1 5 7
    2 5 7
    3 5 7
    4 5 7
    5 5 7
    6 5 7
    7 5 7
    8 5 7
    9 5 7
    10 5 7
    11 5 7
    12 5 7
    13 5 7
    14 5 7
    -16 6 7
    -15 6 7
    -14 6 7
    -13 6 7
    -12 6 7
    -11 6 7
    -10 6 7
    -9 6 7
    -8 6 7
    -7 6 7
    -6 6 7
    -5 6 7
    -4 6 7
    -3 6 7
    -2 6 7
    -1 6 7
    0 6 7
    1 6 7
    2 6 7
    3 6 7
    4 6 7
    5 6 7
    6 6 7
    7 6 7
    8 6 7
    9 6 7
    10 6 7
    11 6 7
    12 6 7
    13 6 7
    -15 7 7
    -14 7 7
    -13 7 7
    -12 7 7
    -11 7 7
    -10 7 7
    -9 7 7
    -8 7 7
    -7 7 7
    -6 7 7
    -5 7 7
    -4 7 7
    -3 7 7
    -2 7 7
    -1 7 7
    0 7 7
    1 7 7
    2 7 7
    3 7 7
    4 7 7
    5 7 7
    6 7 7
    7 7 7
    8 7 7
    9 7 7
    10 7 7
    11 7 7
    12 7 7
    13 7 7
    -15 8 7
    -14 8 7
    -13 8 7
    -12 8 7
    -11 8 7
    -10 8 7
    -9 8 7
    -8 8 7
    -7 8 7
    -6 8 7
    -5 8 7
    -4 8 7
    -3 8 7
    -2 8 7
    -1 8 7
    0 8 7
    1 8 7
    2 8 7
    3 8 7
    4 8 7
    5 8 7
    6 8 7
    7 8 7
    8 8 7
    9 8 7
    10 8 7
    11 8 7
    12 8 7
    -14 9 7
    -13 9 7
    -12 9 7
    -11 9 7
    -10 9 7
    -9 9 7
    -8 9 7
    -7 9 7
    -6 9 7
    -5 9 7
    -4 9 7
    -3 9 7
    -2 9 7
    -1 9 7
    0 9 7
    1 9 7
    2 9 7
    3 9 7
    4 9 7
    5 9 7
    6 9 7
    7 9 7
    8 9 7
    9 9 7
    10 9 7
    11 9 7
    -13 10 7
    -12 10 7
    -11 10 7
    -10 10 7
    -9 10 7
    -8 10 7
    -7 10 7
    -6 10 7
    -5 10 7
    -4 10 7
    -3 10 7
    -2 10 7
    -1 10 7
    0 10 7
    1 10 7
    2 10 7
    3 10 7
    4 10 7
    5 10 7
    6 10 7
    7 10 7
    8 10 7
    9 10 7
    10 10 7
    -12 11 7
    -11 11 7
    -10 11 7
    -9 11 7
    -8 11 7
    -7 11 7
    -6 11 7
    -5 11 7
    -4 11 7
    -3 11 7
    -2 11 7
    -1 11 7
    0 11 7
    1 11 7
    2 11 7
    3 11 7
    4 11 7
    5 11 7
    6 11 7
    7 11 7
    8 11 7
    9 11 7
    -10 12 7
    -9 12 7
    -8 12 7
    -7 12 7
    -6 12 7
    -5 12 7
    -4 12 7
    -3 12 7
    -2 12 7
    -1 12 7
    0 12 7
    1 12 7
    2 12 7
    3 12 7
    4 12 7
    5 12 7
    6 12 7
    7 12 7
    8 12 7
    -9 13 7
    -8 13 7
    -7 13 7
    -6 13 7
    -5 13 7
    -4 13 7
    -3 13 7
    -2 13 7
    -1 13 7
    0 13 7
    1 13 7
    2 13 7
    3 13 7
    4 13 7
    5 13 7
    6 13 7
    -6 14 7
    -5 14 7
    -4 14 7
    -3 14 7
    -2 14 7
    -1 14 7
    0 14 7
    1 14 7
    2 14 7
    3 14 7
    4 14 7
    -17 0 8
    -16 0 8
    -15 0 8
    -14 0 8
    -13 0 8
    -12 0 8
    -11 0 8
    -10 0 8
    -9 0 8
    -8 0 8
    -7 0 8
    -6 0 8
    -5 0 8
    -4 0 8
    -3 0 8
    -2 0 8
    -1 0 8
    0 0 8
    1 0 8
    2 0 8
    3 0 8
    4 0 8
    5 0 8
    6 0 8
    7 0 8
    8 0 8
    9 0 8
    10 0 8
    11 0 8
    12 0 8
    13 0 8
    14 0 8
    -17 1 8
    -16 1 8
    -15 1 8
    -14 1 8
    -13 1 8
    -12 1 8
    -11 1 8
    -10 1 8
    -9 1 8
    -8 1 8
    -7 1 8
    -6 1 8
    -5 1 8
    -4 1 8
    -3 1 8
    -2 1 8
    -1 1 8
    0 1 8
    1 1 8
    2 1 8
    3 1 8
    4 1 8
    5 1 8
    6 1 8
    7 1 8
    8 1 8
    9 1 8
    10 1 8
    11 1 8
    12 1 8
    13 1 8
    14 1 8
    -17 2 8
    -16 2 8
    -15 2 8
    -14 2 8
    -13 2 8
    -12 2 8
    -11 2 8
    -10 2 8
    -9 2 8
    -8 2 8
    -7 2 8
    -6 2 8
    -5 2 8
    -4 2 8
    -3 2 8
    -2 2 8
    -1 2 8
    0 2 8
    1 2 8
    2 2 8
    3 2 8
    4 2 8
    5 2 8
    6 2 8
    7 2 8
    8 2 8
    9 2 8
    10 2 8
    11 2 8
    12 2 8
    13 2 8
    14 2 8
    -17 3 8
    -16 3 8
    -15 3 8
    -14 3 8
    -13 3 8
    -12 3 8
    -11 3 8
    -10 3 8
    -9 3 8
    -8 3 8
    -7 3 8
    -6 3 8
    -5 3 8
    -4 3 8
    -3 3 8
    -2 3 8
    -1 3 8
    0 3 8
    1 3 8
    2 3 8
    3 3 8
    4 3 8
    5 3 8
    6 3 8
    7 3 8
    8 3 8
    9 3 8
    10 3 8
    11 3 8
    12 3 8
    13 3 8
    14 3 8
    -16 4 8
    -15 4 8
    -14 4 8
    -13 4 8
    -12 4 8
    -11 4 8
    -10 4 8
    -9 4 8
    -8 4 8
    -7 4 8
    -6 4 8
    -5 4 8
    -4 4 8
    -3 4 8
    -2 4 8
    -1 4 8
    0 4 8
    1 4 8
    2 4 8
    3 4 8
    4 4 8
    5 4 8
    6 4 8
    7 4 8
    8 4 8
    9 4 8
    10 4 8
    11 4 8
    12 4 8
    13 4 8
    14 4 8
    -16 5 8
    -15 5 8
    -14 5 8
    -13 5 8
    -12 5 8
    -11 5 8
    -10 5 8
    -9 5 8
    -8 5 8
    -7 5 8
    -6 5 8
    -5 5 8
    -4 5 8
    -3 5 8
    -2 5 8
    -1 5 8
    0 5 8
    1 5 8
    2 5 8
    3 5 8
    4 5 8
    5 5 8
    6 5 8
    7 5 8
    8 5 8
    9 5 8
    10 5 8
    11 5 8
    12 5 8
    13 5 8
    -16 6 8
    -15 6 8
    -14 6 8
    -13 6 8
    -12 6 8
    -11 6 8
    -10 6 8
    -9 6 8
    -8 6 8
    -7 6 8
    -6 6 8
    -5 6 8
    -4 6 8
    -3 6 8
    -2 6 8
    -1 6 8
    0 6 8
    1 6 8
    2 6 8
    3 6 8
    4 6 8
    5 6 8
    6 6 8
    7 6 8
    8 6 8
    9 6 8
    10 6 8
    11 6 8
    12 6 8
    13 6 8
    -15 7 8
    -14 7 8
    -13 7 8
    -12 7 8
    -11 7 8
    -10 7 8
    -9 7 8
    -8 7 8
    -7 7 8
    -6 7 8
    -5 7 8
    -4 7 8
    -3 7 8
    -2 7 8
    -1 7 8
    0 7 8
    1 7 8
    2 7 8
    3 7 8
    4 7 8
    5 7 8
    6 7 8
    7 7 8
    8 7 8
    9 7 8
    10 7 8
    11 7 8
    12 7 8
    -15 8 8
    -14 8 8
    -13 8 8
    -12 8 8
    -11 8 8
    -10 8 8
    -9 8 8
    -8 8 8
    -7 8 8
    -6 8 8
    -5 8 8
    -4 8 8
    -3 8 8
    -2 8 8
    -1 8 8
    0 8 8
    1 8 8
    2 8 8
    3 8 8
    4 8 8
    5 8 8
    6 8 8
    7 8 8
    8 8 8
    9 8 8
    10 8 8
    11 8 8
    12 8 8
    -14 9 8
    -13 9 8
    -12 9 8
    -11 9 8
    -10 9 8
    -9 9 8
    -8 9 8
    -7 9 8
    -6 9 8
    -5 9 8
    -4 9 8
    -3 9 8
    -2 9 8
    -1 9 8
    0 9 8
    1 9 8
    2 9 8
    3 9 8
    4 9 8
    5 9 8
    6 9 8
    7 9 8
    8 9 8
    9 9 8
    10 9 8
    11 9 8
    -13 10 8
    -12 10 8
    -11 10 8
    -10 10 8
    -9 10 8
    -8 10 8
    -7 10 8
    -6 10 8
    -5 10 8
    -4 10 8
    -3 10 8
    -2 10 8
    -1 10 8
    0 10 8
    1 10 8
    2 10 8
    3 10 8
    4 10 8
    5 10 8
    6 10 8
    7 10 8
    8 10 8
    9 10 8
    10 10 8
    -12 11 8
    -11 11 8
    -10 11 8
    -9 11 8
    -8 11 8
    -7 11 8
    -6 11 8
    -5 11 8
    -4 11 8
    -3 11 8
    -2 11 8
    -1 11 8
    0 11 8
    1 11 8
    2 11 8
    3 11 8
    4 11 8
    5 11 8
    6 11 8
    7 11 8
    8 11 8
    9 11 8
    -10 12 8
    -9 12 8
    -8 12 8
    -7 12 8
    -6 12 8
    -5 12 8
    -4 12 8
    -3 12 8
    -2 12 8
    -1 12 8
    0 12 8
    1 12 8
    2 12 8
    3 12 8
    4 12 8
    5 12 8
    6 12 8
    7 12 8
    -9 13 8
    -8 13 8
    -7 13 8
    -6 13 8
    -5 13 8
    -4 13 8
    -3 13 8
    -2 13 8
    -1 13 8
    0 13 8
    1 13 8
    2 13 8
    3 13 8
    4 13 8
    5 13 8
    6 13 8
    -6 14 8
    -5 14 8
    -4 14 8
    -3 14 8
    -2 14 8
    -1 14 8
    0 14 8
    1 14 8
    2 14 8
    3 14 8
    -17 0 9
    -16 0 9
    -15 0 9
    -14 0 9
    -13 0 9
    -12 0 9
    -11 0 9
    -10 0 9
    -9 0 9
    -8 0 9
    -7 0 9
    -6 0 9
    -5 0 9
    -4 0 9
    -3 0 9
    -2 0 9
    -1 0 9
    0 0 9
    1 0 9
    2 0 9
    3 0 9
    4 0 9
    5 0 9
    6 0 9
    7 0 9
    8 0 9
    9 0 9
    10 0 9
    11 0 9
    12 0 9
    13 0 9
    14 0 9
    -17 1 9
    -16 1 9
    -15 1 9
    -14 1 9
    -13 1 9
    -12 1 9
    -11 1 9
    -10 1 9
    -9 1 9
    -8 1 9
    -7 1 9
    -6 1 9
    -5 1 9
    -4 1 9
    -3 1 9
    -2 1 9
    -1 1 9
    0 1 9
    1 1 9
    2 1 9
    3 1 9
    4 1 9
    5 1 9
    6 1 9
    7 1 9
    8 1 9
    9 1 9
    10 1 9
    11 1 9
    12 1 9
    13 1 9
    14 1 9
    -17 2 9
    -16 2 9
    -15 2 9
    -14 2 9
    -13 2 9
    -12 2 9
    -11 2 9
    -10 2 9
    -9 2 9
    -8 2 9
    -7 2 9
    -6 2 9
    -5 2 9
    -4 2 9
    -3 2 9
    -2 2 9
    -1 2 9
    0 2 9
    1 2 9
    2 2 9
    3 2 9
    4 2 9
    5 2 9
    6 2 9
    7 2 9
    8 2 9
    9 2 9
    10 2 9
    11 2 9
    12 2 9
    13 2 9
    14 2 9
    -17 3 9
    -16 3 9
    -15 3 9
    -14 3 9
    -13 3 9
    -12 3 9
    -11 3 9
    -10 3 9
    -9 3 9
    -8 3 9
    -7 3 9
    -6 3 9
    -5 3 9
    -4 3 9
    -3 3 9
    -2 3 9
    -1 3 9
    0 3 9
    1 3 9
    2 3 9
    3 3 9
    4 3 9
    5 3 9
    6 3 9
    7 3 9
    8 3 9
    9 3 9
    10 3 9
    11 3 9
    12 3 9
    13 3 9
    -16 4 9
    -15 4 9
    -14 4 9
    -13 4 9
    -12 4 9
    -11 4 9
    -10 4 9
    -9 4 9
    -8 4 9
    -7 4 9
    -6 4 9
    -5 4 9
    -4 4 9
    -3 4 9
    -2 4 9
    -1 4 9
    0 4 9
    1 4 9
    2 4 9
    3 4 9
    4 4 9
    5 4 9
    6 4 9
    7 4 9
    8 4 9
    9 4 9
    10 4 9
    11 4 9
    12 4 9
    13 4 9
    -16 5 9
    -15 5 9
    -14 5 9
    -13 5 9
    -12 5 9
    -11 5 9
    -10 5 9
    -9 5 9
    -8 5 9
    -7 5 9
    -6 5 9
    -5 5 9
    -4 5 9
    -3 5 9
    -2 5 9
    -1 5 9
    0 5 9
    1 5 9
    2 5 9
    3 5 9
    4 5 9
    5 5 9
    6 5 9
    7 5 9
    8 5 9
    9 5 9
    10 5 9
    11 5 9
    12 5 9
    13 5 9
    -16 6 9
    -15 6 9
    -14 6 9
    -13 6 9
    -12 6 9
    -11 6 9
    -10 6 9
    -9 6 9
    -8 6 9
    -7 6 9
    -6 6 9
    -5 6 9
    -4 6 9
    -3 6 9
    -2 6 9
    -1 6 9
    0 6 9
    1 6 9
    2 6 9
    3 6 9
    4 6 9
    5 6 9
    6 6 9
    7 6 9
    8 6 9
    9 6 9
    10 6 9
    11 6 9
    12 6 9
    -15 7 9
    -14 7 9
    -13 7 9
    -12 7 9
    -11 7 9
    -10 7 9
    -9 7 9
    -8 7 9
    -7 7 9
    -6 7 9
    -5 7 9
    -4 7 9
    -3 7 9
    -2 7 9
    -1 7 9
    0 7 9
    1 7 9
    2 7 9
    3 7 9
    4 7 9
    5 7 9
    6 7 9
    7 7 9
    8 7 9
    9 7 9
    10 7 9
    11 7 9
    12 7 9
    -14 8 9
    -13 8 9
    -12 8 9
    -11 8 9
    -10 8 9
    -9 8 9
    -8 8 9
    -7 8 9
    -6 8 9
    -5 8 9
    -4 8 9
    -3 8 9
    -2 8 9
    -1 8 9
    0 8 9
    1 8 9
    2 8 9
    3 8 9
    4 8 9
    5 8 9
    6 8 9
    7 8 9
    8 8 9
    9 8 9
    10 8 9
    11 8 9
    -14 9 9
    -13 9 9
    -12 9 9
    -11 9 9
    -10 9 9
    -9 9 9
    -8 9 9
    -7 9 9
    -6 9 9
    -5 9 9
    -4 9 9
    -3 9 9
    -2 9 9
    -1 9 9
    0 9 9
    1 9 9
    2 9 9
    3 9 9
    4 9 9
    5 9 9
    6 9 9
    7 9 9
    8 9 9
    9 9 9
    10 9 9
    -13 10 9
    -12 10 9
    -11 10 9
    -10 10 9
    -9 10 9
    -8 10 9
    -7 10 9
    -6 10 9
    -5 10 9
    -4 10 9
    -3 10 9
    -2 10 9
    -1 10 9
    0 10 9
    1 10 9
    2 10 9
    3 10 9
    4 10 9
    5 10 9
    6 10 9
    7 10 9
    8 10 9
    9 10 9
    -12 11 9
    -11 11 9
    -10 11 9
    -9 11 9
    -8 11 9
    -7 11 9
    -6 11 9
    -5 11 9
    -4 11 9
    -3 11 9
    -2 11 9
    -1 11 9
    0 11 9
    1 11 9
    2 11 9
    3 11 9
    4 11 9
    5 11 9
    6 11 9
    7 11 9
    8 11 9
    -10 12 9
    -9 12 9
    -8 12 9
    -7 12 9
    -6 12 9
    -5 12 9
    -4 12 9
    -3 12 9
    -2 12 9
    -1 12 9
    0 12 9
    1 12 9
    2 12 9
    3 12 9
    4 12 9
    5 12 9
    6 12 9
    7 12 9
    -8 13 9
    -7 13 9
    -6 13 9
    -5 13 9
    -4 13 9
    -3 13 9
    -2 13 9
    -1 13 9
    0 13 9
    1 13 9
    2 13 9
    3 13 9
    4 13 9
    5 13 9
    -5 14 9
    -4 14 9
    -3 14 9
    -2 14 9
    -1 14 9
    0 14 9
    1 14 9
    2 14 9
    -17 0 10
    -16 0 10
    -15 0 10
    -14 0 10
    -13 0 10
    -12 0 10
    -11 0 10
    -10 0 10
    -9 0 10
    -8 0 10
    -7 0 10
    -6 0 10
    -5 0 10
    -4 0 10
    -3 0 10
    -2 0 10
    -1 0 10
    0 0 10
    1 0 10
    2 0 10
    3 0 10
    4 0 10
    5 0 10
    6 0 10
    7 0 10
    8 0 10
    9 0 10
    10 0 10
    11 0 10
    12 0 10
    13 0 10
    -17 1 10
    -16 1 10
    -15 1 10
    -14 1 10
    -13 1 10
    -12 1 10
    -11 1 10
    -10 1 10
    -9 1 10
    -8 1 10
    -7 1 10
    -6 1 10
    -5 1 10
    -4 1 10
    -3 1 10
    -2 1 10
    -1 1 10
    0 1 10
    1 1 10
    2 1 10
    3 1 10
    4 1 10
    5 1 10
    6 1 10
    7 1 10
    8 1 10
    9 1 10
    10 1 10
    11 1 10
    12 1 10
    13 1 10
    -17 2 10
    -16 2 10
    -15 2 10
    -14 2 10
    -13 2 10
    -12 2 10
    -11 2 10
    -10 2 10
    -9 2 10
    -8 2 10
    -7 2 10
    -6 2 10
    -5 2 10
    -4 2 10
    -3 2 10
    -2 2 10
    -1 2 10
    0 2 10
    1 2 10
    2 2 10
    3 2 10
    4 2 10
    5 2 10
    6 2 10
    7 2 10
    8 2 10
    9 2 10
    10 2 10
    11 2 10
    12 2 10
    13 2 10
    -17 3 10
    -16 3 10
    -15 3 10
    -14 3 10
    -13 3 10
    -12 3 10
    -11 3 10
    -10 3 10
    -9 3 10
    -8 3 10
    -7 3 10
    -6 3 10
    -5 3 10
    -4 3 10
    -3 3 10
    -2 3 10
    -1 3 10
    0 3 10
    1 3 10
    2 3 10
    3 3 10
    4 3 10
    5 3 10
    6 3 10
    7 3 10
    8 3 10
    9 3 10
    10 3 10
    11 3 10
    12 3 10
    13 3 10
    -16 4 10
    -15 4 10
    -14 4 10
    -13 4 10
    -12 4 10
    -11 4 10
    -10 4 10
    -9 4 10
    -8 4 10
    -7 4 10
    -6 4 10
    -5 4 10
    -4 4 10
    -3 4 10
    -2 4 10
    -1 4 10
    0 4 10
    1 4 10
    2 4 10
    3 4 10
    4 4 10
    5 4 10
    6 4 10
    7 4 10
    8 4 10
    9 4 10
    10 4 10
    11 4 10
    12 4 10
    13 4 10
    -16 5 10
    -15 5 10
    -14 5 10
    -13 5 10
    -12 5 10
    -11 5 10
    -10 5 10
    -9 5 10
    -8 5 10
    -7 5 10
    -6 5 10
    -5 5 10
    -4 5 10
    -3 5 10
    -2 5 10
    -1 5 10
    0 5 10
    1 5 10
    2 5 10
    3 5 10
    4 5 10
    5 5 10
    6 5 10
    7 5 10
    8 5 10
    9 5 10
    10 5 10
    11 5 10
    12 5 10
    -16 6 10
    -15 6 10
    -14 6 10
    -13 6 10
    -12 6 10
    -11 6 10
    -10 6 10
    -9 6 10
    -8 6 10
    -7 6 10
    -6 6 10
    -5 6 10
    -4 6 10
    -3 6 10
    -2 6 10
    -1 6 10
    0 6 10
    1 6 10
    2 6 10
    3 6 10
    4 6 10
    5 6 10
    6 6 10
    7 6 10
    8 6 10
    9 6 10
    10 6 10
    11 6 10
    12 6 10
    -15 7 10
    -14 7 10
    -13 7 10
    -12 7 10
    -11 7 10
    -10 7 10
    -9 7 10
    -8 7 10
    -7 7 10
    -6 7 10
    -5 7 10
    -4 7 10
    -3 7 10
    -2 7 10
    -1 7 10
    0 7 10
    1 7 10
    2 7 10
    3 7 10
    4 7 10
    5 7 10
    6 7 10
    7 7 10
    8 7 10
    9 7 10
    10 7 10
    11 7 10
    -14 8 10
    -13 8 10
    -12 8 10
    -11 8 10
    -10 8 10
    -9 8 10
    -8 8 10
    -7 8 10
    -6 8 10
    -5 8 10
    -4 8 10
    -3 8 10
    -2 8 10
    -1 8 10
    0 8 10
    1 8 10
    2 8 10
    3 8 10
    4 8 10
    5 8 10
    6 8 10
    7 8 10
    8 8 10
    9 8 10
    10 8 10
    11 8 10
    -14 9 10
    -13 9 10
    -12 9 10
    -11 9 10
    -10 9 10
    -9 9 10
    -8 9 10
    -7 9 10
    -6 9 10
    -5 9 10
    -4 9 10
    -3 9 10
    -2 9 10
    -1 9 10
    0 9 10
    1 9 10
    2 9 10
    3 9 10
    4 9 10
    5 9 10
    6 9 10
    7 9 10
    8 9 10
    9 9 10
    10 9 10
    -13 10 10
    -12 10 10
    -11 10 10
    -10 10 10
    -9 10 10
    -8 10 10
    -7 10 10
    -6 10 10
    -5 10 10
    -4 10 10
    -3 10 10
    -2 10 10
    -1 10 10
    0 10 10
    1 10 10
    2 10 10
    3 10 10
    4 10 10
    5 10 10
    6 10 10
    7 10 10
    8 10 10
    9 10 10
    -11 11 10
    -10 11 10
    -9 11 10
    -8 11 10
    -7 11 10
    -6 11 10
    -5 11 10
    -4 11 10
    -3 11 10
    -2 11 10
    -1 11 10
    0 11 10
    1 11 10
    2 11 10
    3 11 10
    4 11 10
    5 11 10
    6 11 10
    7 11 10
    8 11 10
    -10 12 10
    -9 12 10
    -8 12 10
    -7 12 10
    -6 12 10
    -5 12 10
    -4 12 10
    -3 12 10
    -2 12 10
    -1 12 10
    0 12 10
    1 12 10
    2 12 10
    3 12 10
    4 12 10
    5 12 10
    6 12 10
    -8 13 10
    -7 13 10
    -6 13 10
    -5 13 10
    -4 13 10
    -3 13 10
    -2 13 10
    -1 13 10
    0 13 10
    1 13 10
    2 13 10
    3 13 10
    4 13 10
    -4 14 10
    -3 14 10
    -2 14 10
    -1 14 10
    0 14 10
    1 14 10
    -17 0 11
    -16 0 11
    -15 0 11
    -14 0 11
    -13 0 11
    -12 0 11
    -11 0 11
    -10 0 11
    -9 0 11
    -8 0 11
    -7 0 11
    -6 0 11
    -5 0 11
    -4 0 11
    -3 0 11
    -2 0 11
    -1 0 11
    0 0 11
    1 0 11
    2 0 11
    3 0 11
    4 0 11
    5 0 11
    6 0 11
    7 0 11
    8 0 11
    9 0 11
    10 0 11
    11 0 11
    12 0 11
    13 0 11
    -17 1 11
    -16 1 11
    -15 1 11
    -14 1 11
    -13 1 11
    -12 1 11
    -11 1 11
    -10 1 11
    -9 1 11
    -8 1 11
    -7 1 11
    -6 1 11
    -5 1 11
    -4 1 11
    -3 1 11
    -2 1 11
    -1 1 11
    0 1 11
    1 1 11
    2 1 11
    3 1 11
    4 1 11
    5 1 11
    6 1 11
    7 1 11
    8 1 11
    9 1 11
    10 1 11
    11 1 11
    12 1 11
    13 1 11
    -17 2 11
    -16 2 11
    -15 2 11
    -14 2 11
    -13 2 11
    -12 2 11
    -11 2 11
    -10 2 11
    -9 2 11
    -8 2 11
    -7 2 11
    -6 2 11
    -5 2 11
    -4 2 11
    -3 2 11
    -2 2 11
    -1 2 11
    0 2 11
    1 2 11
    2 2 11
    3 2 11
    4 2 11
    5 2 11
    6 2 11
    7 2 11
    8 2 11
    9 2 11
    10 2 11
    11 2 11
    12 2 11
    13 2 11
    -17 3 11
    -16 3 11
    -15 3 11
    -14 3 11
    -13 3 11
    -12 3 11
    -11 3 11
    -10 3 11
    -9 3 11
    -8 3 11
    -7 3 11
    -6 3 11
    -5 3 11
    -4 3 11
    -3 3 11
    -2 3 11
    -1 3 11
    0 3 11
    1 3 11
    2 3 11
    3 3 11
    4 3 11
    5 3 11
    6 3 11
    7 3 11
    8 3 11
    9 3 11
    10 3 11
    11 3 11
    12 3 11
    13 3 11
    -16 4 11
    -15 4 11
    -14 4 11
    -13 4 11
    -12 4 11
    -11 4 11
    -10 4 11
    -9 4 11
    -8 4 11
    -7 4 11
    -6 4 11
    -5 4 11
    -4 4 11
    -3 4 11
    -2 4 11
    -1 4 11
    0 4 11
    1 4 11
    2 4 11
    3 4 11
    4 4 11
    5 4 11
    6 4 11
    7 4 11
    8 4 11
    9 4 11
    10 4 11
    11 4 11
    12 4 11
    -16 5 11
    -15 5 11
    -14 5 11
    -13 5 11
    -12 5 11
    -11 5 11
    -10 5 11
    -9 5 11
    -8 5 11
    -7 5 11
    -6 5 11
    -5 5 11
    -4 5 11
    -3 5 11
    -2 5 11
    -1 5 11
    0 5 11
    1 5 11
    2 5 11
    3 5 11
    4 5 11
    5 5 11
    6 5 11
    7 5 11
    8 5 11
    9 5 11
    10 5 11
    11 5 11
    12 5 11
    -15 6 11
    -14 6 11
    -13 6 11
    -12 6 11
    -11 6 11
    -10 6 11
    -9 6 11
    -8 6 11
    -7 6 11
    -6 6 11
    -5 6 11
    -4 6 11
    -3 6 11
    -2 6 11
    -1 6 11
    0 6 11
    1 6 11
    2 6 11
    3 6 11
    4 6 11
    5 6 11
    6 6 11
    7 6 11
    8 6 11
    9 6 11
    10 6 11
    11 6 11
    -15 7 11
    -14 7 11
    -13 7 11
    -12 7 11
    -11 7 11
    -10 7 11
    -9 7 11
    -8 7 11
    -7 7 11
    -6 7 11
    -5 7 11
    -4 7 11
    -3 7 11
    -2 7 11
    -1 7 11
    0 7 11
    1 7 11
    2 7 11
    3 7 11
    4 7 11
    5 7 11
    6 7 11
    7 7 11
    8 7 11
    9 7 11
    10 7 11
    11 7 11
    -14 8 11
    -13 8 11
    -12 8 11
    -11 8 11
    -10 8 11
    -9 8 11
    -8 8 11
    -7 8 11
    -6 8 11
    -5 8 11
    -4 8 11
    -3 8 11
    -2 8 11
    -1 8 11
    0 8 11
    1 8 11
    2 8 11
    3 8 11
    4 8 11
    5 8 11
    6 8 11
    7 8 11
    8 8 11
    9 8 11
    10 8 11
    -13 9 11
    -12 9 11
    -11 9 11
    -10 9 11
    -9 9 11
    -8 9 11
    -7 9 11
    -6 9 11
    -5 9 11
    -4 9 11
    -3 9 11
    -2 9 11
    -1 9 11
    0 9 11
    1 9 11
    2 9 11
    3 9 11
    4 9 11
    5 9 11
    6 9 11
    7 9 11
    8 9 11
    9 9 11
    -12 10 11
    -11 10 11
    -10 10 11
    -9 10 11
    -8 10 11
    -7 10 11
    -6 10 11
    -5 10 11
    -4 10 11
    -3 10 11
    -2 10 11
    -1 10 11
    0 10 11
    1 10 11
    2 10 11
    3 10 11
    4 10 11
    5 10 11
    6 10 11
    7 10 11
    8 10 11
    -11 11 11
    -10 11 11
    -9 11 11
    -8 11 11
    -7 11 11
    -6 11 11
    -5 11 11
    -4 11 11
    -3 11 11
    -2 11 11
    -1 11 11
    0 11 11
    1 11 11
    2 11 11
    3 11 11
    4 11 11
    5 11 11
    6 11 11
    7 11 11
    -10 12 11
    -9 12 11
    -8 12 11
    -7 12 11
    -6 12 11
    -5 12 11
    -4 12 11
    -3 12 11
    -2 12 11
    -1 12 11
    0 12 11
    1 12 11
    2 12 11
    3 12 11
    4 12 11
    5 12 11
    6 12 11
    -8 13 11
    -7 13 11
    -6 13 11
    -5 13 11
    -4 13 11
    -3 13 11
    -2 13 11
    -1 13 11
    0 13 11
    1 13 11
    2 13 11
    3 13 11
    4 13 11
    -3 14 11
    -2 14 11
    -1 14 11
    -17 0 12
    -16 0 12
    -15 0 12
    -14 0 12
    -13 0 12
    -12 0 12
    -11 0 12
    -10 0 12
    -9 0 12
    -8 0 12
    -7 0 12
    -6 0 12
    -5 0 12
    -4 0 12
    -3 0 12
    -2 0 12
    -1 0 12
    0 0 12
    1 0 12
    2 0 12
    3 0 12
    4 0 12
    5 0 12
    6 0 12
    7 0 12
    8 0 12
    9 0 12
    10 0 12
    11 0 12
    12 0 12
    -17 1 12
    -16 1 12
    -15 1 12
    -14 1 12
    -13 1 12
    -12 1 12
    -11 1 12
    -10 1 12
    -9 1 12
    -8 1 12
    -7 1 12
    -6 1 12
    -5 1 12
    -4 1 12
    -3 1 12
    -2 1 12
    -1 1 12
    0 1 12
    1 1 12
    2 1 12
    3 1 12
    4 1 12
    5 1 12
    6 1 12
    7 1 12
    8 1 12
    9 1 12
    10 1 12
    11 1 12
    12 1 12
    -17 2 12
    -16 2 12
    -15 2 12
    -14 2 12
    -13 2 12
    -12 2 12
    -11 2 12
    -10 2 12
    -9 2 12
    -8 2 12
    -7 2 12
    -6 2 12
    -5 2 12
    -4 2 12
    -3 2 12
    -2 2 12
    -1 2 12
    0 2 12
    1 2 12
    2 2 12
    3 2 12
    4 2 12
    5 2 12
    6 2 12
    7 2 12
    8 2 12
    9 2 12
    10 2 12
    11 2 12
    12 2 12
    -16 3 12
    -15 3 12
    -14 3 12
    -13 3 12
    -12 3 12
    -11 3 12
    -10 3 12
    -9 3 12
    -8 3 12
    -7 3 12
    -6 3 12
    -5 3 12
    -4 3 12
    -3 3 12
    -2 3 12
    -1 3 12
    0 3 12
    1 3 12
    2 3 12
    3 3 12
    4 3 12
    5 3 12
    6 3 12
    7 3 12
    8 3 12
    9 3 12
    10 3 12
    11 3 12
    12 3 12
    -16 4 12
    -15 4 12
    -14 4 12
    -13 4 12
    -12 4 12
    -11 4 12
    -10 4 12
    -9 4 12
    -8 4 12
    -7 4 12
    -6 4 12
    -5 4 12
    -4 4 12
    -3 4 12
    -2 4 12
    -1 4 12
    0 4 12
    1 4 12
    2 4 12
    3 4 12
    4 4 12
    5 4 12
    6 4 12
    7 4 12
    8 4 12
    9 4 12
    10 4 12
    11 4 12
    12 4 12
    -16 5 12
    -15 5 12
    -14 5 12
    -13 5 12
    -12 5 12
    -11 5 12
    -10 5 12
    -9 5 12
    -8 5 12
    -7 5 12
    -6 5 12
    -5 5 12
    -4 5 12
    -3 5 12
    -2 5 12
    -1 5 12
    0 5 12
    1 5 12
    2 5 12
    3 5 12
    4 5 12
    5 5 12
    6 5 12
    7 5 12
    8 5 12
    9 5 12
    10 5 12
    11 5 12
    -15 6 12
    -14 6 12
    -13 6 12
    -12 6 12
    -11 6 12
    -10 6 12
    -9 6 12
    -8 6 12
    -7 6 12
    -6 6 12
    -5 6 12
    -4 6 12
    -3 6 12
    -2 6 12
    -1 6 12
    0 6 12
    1 6 12
    2 6 12
    3 6 12
    4 6 12
    5 6 12
    6 6 12
    7 6 12
    8 6 12
    9 6 12
    10 6 12
    11 6 12
    -15 7 12
    -14 7 12
    -13 7 12
    -12 7 12
    -11 7 12
    -10 7 12
    -9 7 12
    -8 7 12
    -7 7 12
    -6 7 12
    -5 7 12
    -4 7 12
    -3 7 12
    -2 7 12
    -1 7 12
    0 7 12
    1 7 12
    2 7 12
    3 7 12
    4 7 12
    5 7 12
    6 7 12
    7 7 12
    8 7 12
    9 7 12
    10 7 12
    -14 8 12
    -13 8 12
    -12 8 12
    -11 8 12
    -10 8 12
    -9 8 12
    -8 8 12
    -7 8 12
    -6 8 12
    -5 8 12
    -4 8 12
    -3 8 12
    -2 8 12
    -1 8 12
    0 8 12
    1 8 12
    2 8 12
    3 8 12
    4 8 12
    5 8 12
    6 8 12
    7 8 12
    8 8 12
    9 8 12
    10 8 12
    -13 9 12
    -12 9 12
    -11 9 12
    -10 9 12
    -9 9 12
    -8 9 12
    -7 9 12
    -6 9 12
    -5 9 12
    -4 9 12
    -3 9 12
    -2 9 12
    -1 9 12
    0 9 12
    1 9 12
    2 9 12
    3 9 12
    4 9 12
    5 9 12
    6 9 12
    7 9 12
    8 9 12
    9 9 12
    -12 10 12
    -11 10 12
    -10 10 12
    -9 10 12
    -8 10 12
    -7 10 12
    -6 10 12
    -5 10 12
    -4 10 12
    -3 10 12
    -2 10 12
    -1 10 12
    0 10 12
    1 10 12
    2 10 12
    3 10 12
    4 10 12
    5 10 12
    6 10 12
    7 10 12
    8 10 12
    -11 11 12
    -10 11 12
    -9 11 12
    -8 11 12
    -7 11 12
    -6 11 12
    -5 11 12
    -4 11 12
    -3 11 12
    -2 11 12
    -1 11 12
    0 11 12
    1 11 12
    2 11 12
    3 11 12
    4 11 12
    5 11 12
    6 11 12
    7 11 12
    -9 12 12
    -8 12 12
    -7 12 12
    -6 12 12
    -5 12 12
    -4 12 12
    -3 12 12
    -2 12 12
    -1 12 12
    0 12 12
    1 12 12
    2 12 12
    3 12 12
    4 12 12
    5 12 12
    -7 13 12
    -6 13 12
    -5 13 12
    -4 13 12
    -3 13 12
    -2 13 12
    -1 13 12
    0 13 12
    1 13 12
    2 13 12
    3 13 12
    -17 0 13
    -16 0 13
    -15 0 13
    -14 0 13
    -13 0 13
    -12 0 13
    -11 0 13
    -10 0 13
    -9 0 13
    -8 0 13
    -7 0 13
    -6 0 13
    -5 0 13
    -4 0 13
    -3 0 13
    -2 0 13
    -1 0 13
    0 0 13
    1 0 13
    2 0 13
    3 0 13
    4 0 13
    5 0 13
    6 0 13
    7 0 13
    8 0 13
    9 0 13
    10 0 13
    11 0 13
    12 0 13
    -17 1 13
    -16 1 13
    -15 1 13
    -14 1 13
    -13 1 13
    -12 1 13
    -11 1 13
    -10 1 13
    -9 1 13
    -8 1 13
    -7 1 13
    -6 1 13
    -5 1 13
    -4 1 13
    -3 1 13
    -2 1 13
    -1 1 13
    0 1 13
    1 1 13
    2 1 13
    3 1 13
    4 1 13
    5 1 13
    6 1 13
    7 1 13
    8 1 13
    9 1 13
    10 1 13
    11 1 13
    12 1 13
    -17 2 13
    -16 2 13
    -15 2 13
    -14 2 13
    -13 2 13
    -12 2 13
    -11 2 13
    -10 2 13
    -9 2 13
    -8 2 13
    -7 2 13
    -6 2 13
    -5 2 13
    -4 2 13
    -3 2 13
    -2 2 13
    -1 2 13
    0 2 13
    1 2 13
    2 2 13
    3 2 13
    4 2 13
    5 2 13
    6 2 13
    7 2 13
    8 2 13
    9 2 13
    10 2 13
    11 2 13
    12 2 13
    -16 3 13
    -15 3 13
    -14 3 13
    -13 3 13
    -12 3 13
    -11 3 13
    -10 3 13
    -9 3 13
    -8 3 13
    -7 3 13
    -6 3 13
    -5 3 13
    -4 3 13
    -3 3 13
    -2 3 13
    -1 3 13
    0 3 13
    1 3 13
    2 3 13
    3 3 13
    4 3 13
    5 3 13
    6 3 13
    7 3 13
    8 3 13
    9 3 13
    10 3 13
    11 3 13
    12 3 13
    -16 4 13
    -15 4 13
    -14 4 13
    -13 4 13
    -12 4 13
    -11 4 13
    -10 4 13
    -9 4 13
    -8 4 13
    -7 4 13
    -6 4 13
    -5 4 13
    -4 4 13
    -3 4 13
    -2 4 13
    -1 4 13
    0 4 13
    1 4 13
    2 4 13
    3 4 13
    4 4 13
    5 4 13
    6 4 13
    7 4 13
    8 4 13
    9 4 13
    10 4 13
    11 4 13
    -16 5 13
    -15 5 13
    -14 5 13
    -13 5 13
    -12 5 13
    -11 5 13
    -10 5 13
    -9 5 13
    -8 5 13
    -7 5 13
    -6 5 13
    -5 5 13
    -4 5 13
    -3 5 13
    -2 5 13
    -1 5 13
    0 5 13
    1 5 13
    2 5 13
    3 5 13
    4 5 13
    5 5 13
    6 5 13
    7 5 13
    8 5 13
    9 5 13
    10 5 13
    11 5 13
    -15 6 13
    -14 6 13
    -13 6 13
    -12 6 13
    -11 6 13
    -10 6 13
    -9 6 13
    -8 6 13
    -7 6 13
    -6 6 13
    -5 6 13
    -4 6 13
    -3 6 13
    -2 6 13
    -1 6 13
    0 6 13
    1 6 13
    2 6 13
    3 6 13
    4 6 13
    5 6 13
    6 6 13
    7 6 13
    8 6 13
    9 6 13
    10 6 13
    -15 7 13
    -14 7 13
    -13 7 13
    -12 7 13
    -11 7 13
    -10 7 13
    -9 7 13
    -8 7 13
    -7 7 13
    -6 7 13
    -5 7 13
    -4 7 13
    -3 7 13
    -2 7 13
    -1 7 13
    0 7 13
    1 7 13
    2 7 13
    3 7 13
    4 7 13
    5 7 13
    6 7 13
    7 7 13
    8 7 13
    9 7 13
    10 7 13
    -14 8 13
    -13 8 13
    -12 8 13
    -11 8 13
    -10 8 13
    -9 8 13
    -8 8 13
    -7 8 13
    -6 8 13
    -5 8 13
    -4 8 13
    -3 8 13
    -2 8 13
    -1 8 13
    0 8 13
    1 8 13
    2 8 13
    3 8 13
    4 8 13
    5 8 13
    6 8 13
    7 8 13
    8 8 13
    9 8 13
    -13 9 13
    -12 9 13
    -11 9 13
    -10 9 13
    -9 9 13
    -8 9 13
    -7 9 13
    -6 9 13
    -5 9 13
    -4 9 13
    -3 9 13
    -2 9 13
    -1 9 13
    0 9 13
    1 9 13
    2 9 13
    3 9 13
    4 9 13
    5 9 13
    6 9 13
    7 9 13
    8 9 13
    -12 10 13
    -11 10 13
    -10 10 13
    -9 10 13
    -8 10 13
    -7 10 13
    -6 10 13
    -5 10 13
    -4 10 13
    -3 10 13
    -2 10 13
    -1 10 13
    0 10 13
    1 10 13
    2 10 13
    3 10 13
    4 10 13
    5 10 13
    6 10 13
    7 10 13
    -11 11 13
    -10 11 13
    -9 11 13
    -8 11 13
    -7 11 13
    -6 11 13
    -5 11 13
    -4 11 13
    -3 11 13
    -2 11 13
    -1 11 13
    0 11 13
    1 11 13
    2 11 13
    3 11 13
    4 11 13
    5 11 13
    6 11 13
    -9 12 13
    -8 12 13
    -7 12 13
    -6 12 13
    -5 12 13
    -4 12 13
    -3 12 13
    -2 12 13
    -1 12 13
    0 12 13
    1 12 13
    2 12 13
    3 12 13
    4 12 13
    -6 13 13
    -5 13 13
    -4 13 13
    -3 13 13
    -2 13 13
    -1 13 13
    0 13 13
    1 13 13
    -16 0 14
    -15 0 14
    -14 0 14
    -13 0 14
    -12 0 14
    -11 0 14
    -10 0 14
    -9 0 14
    -8 0 14
    -7 0 14
    -6 0 14
    -5 0 14
    -4 0 14
    -3 0 14
    -2 0 14
    -1 0 14
    0 0 14
    1 0 14
    2 0 14
    3 0 14
    4 0 14
    5 0 14
    6 0 14
    7 0 14
    8 0 14
    9 0 14
    10 0 14
    11 0 14
    -17 1 14
    -16 1 14
    -15 1 14
    -14 1 14
    -13 1 14
    -12 1 14
    -11 1 14
    -10 1 14
    -9 1 14
    -8 1 14
    -7 1 14
    -6 1 14
    -5 1 14
    -4 1 14
    -3 1 14
    -2 1 14
    -1 1 14
    0 1 14
    1 1 14
    2 1 14
    3 1 14
    4 1 14
    5 1 14
    6 1 14
    7 1 14
    8 1 14
    9 1 14
    10 1 14
    11 1 14
    -16 2 14
    -15 2 14
    -14 2 14
    -13 2 14
    -12 2 14
    -11 2 14
    -10 2 14
    -9 2 14
    -8 2 14
    -7 2 14
    -6 2 14
    -5 2 14
    -4 2 14
    -3 2 14
    -2 2 14
    -1 2 14
    0 2 14
    1 2 14
    2 2 14
    3 2 14
    4 2 14
    5 2 14
    6 2 14
    7 2 14
    8 2 14
    9 2 14
    10 2 14
    11 2 14
    -16 3 14
    -15 3 14
    -14 3 14
    -13 3 14
    -12 3 14
    -11 3 14
    -10 3 14
    -9 3 14
    -8 3 14
    -7 3 14
    -6 3 14
    -5 3 14
    -4 3 14
    -3 3 14
    -2 3 14
    -1 3 14
    0 3 14
    1 3 14
    2 3 14
    3 3 14
    4 3 14
    5 3 14
    6 3 14
    7 3 14
    8 3 14
    9 3 14
    10 3 14
    11 3 14
    -16 4 14
    -15 4 14
    -14 4 14
    -13 4 14
    -12 4 14
    -11 4 14
    -10 4 14
    -9 4 14
    -8 4 14
    -7 4 14
    -6 4 14
    -5 4 14
    -4 4 14
    -3 4 14
    -2 4 14
    -1 4 14
    0 4 14
    1 4 14
    2 4 14
    3 4 14
    4 4 14
    5 4 14
    6 4 14
    7 4 14
    8 4 14
    9 4 14
    10 4 14
    11 4 14
    -15 5 14
    -14 5 14
    -13 5 14
    -12 5 14
    -11 5 14
    -10 5 14
    -9 5 14
    -8 5 14
    -7 5 14
    -6 5 14
    -5 5 14
    -4 5 14
    -3 5 14
    -2 5 14
    -1 5 14
    0 5 14
    1 5 14
    2 5 14
    3 5 14
    4 5 14
    5 5 14
    6 5 14
    7 5 14
    8 5 14
    9 5 14
    10 5 14
    -15 6 14
    -14 6 14
    -13 6 14
    -12 6 14
    -11 6 14
    -10 6 14
    -9 6 14
    -8 6 14
    -7 6 14
    -6 6 14
    -5 6 14
    -4 6 14
    -3 6 14
    -2 6 14
    -1 6 14
    0 6 14
    1 6 14
    2 6 14
    3 6 14
    4 6 14
    5 6 14
    6 6 14
    7 6 14
    8 6 14
    9 6 14
    10 6 14
    -14 7 14
    -13 7 14
    -12 7 14
    -11 7 14
    -10 7 14
    -9 7 14
    -8 7 14
    -7 7 14
    -6 7 14
    -5 7 14
    -4 7 14
    -3 7 14
    -2 7 14
    -1 7 14
    0 7 14
    1 7 14
    2 7 14
    3 7 14
    4 7 14
    5 7 14
    6 7 14
    7 7 14
    8 7 14
    9 7 14
    -14 8 14
    -13 8 14
    -12 8 14
    -11 8 14
    -10 8 14
    -9 8 14
    -8 8 14
    -7 8 14
    -6 8 14
    -5 8 14
    -4 8 14
    -3 8 14
    -2 8 14
    -1 8 14
    0 8 14
    1 8 14
    2 8 14
    3 8 14
    4 8 14
    5 8 14
    6 8 14
    7 8 14
    8 8 14
    9 8 14
    -13 9 14
    -12 9 14
    -11 9 14
    -10 9 14
    -9 9 14
    -8 9 14
    -7 9 14
    -6 9 14
    -5 9 14
    -4 9 14
    -3 9 14
    -2 9 14
    -1 9 14
    0 9 14
    1 9 14
    2 9 14
    3 9 14
    4 9 14
    5 9 14
    6 9 14
    7 9 14
    8 9 14
    -12 10 14
    -11 10 14
    -10 10 14
    -9 10 14
    -8 10 14
    -7 10 14
    -6 10 14
    -5 10 14
    -4 10 14
    -3 10 14
    -2 10 14
    -1 10 14
    0 10 14
    1 10 14
    2 10 14
    3 10 14
    4 10 14
    5 10 14
    6 10 14
    7 10 14
    -10 11 14
    -9 11 14
    -8 11 14
    -7 11 14
    -6 11 14
    -5 11 14
    -4 11 14
    -3 11 14
    -2 11 14
    -1 11 14
    0 11 14
    1 11 14
    2 11 14
    3 11 14
    4 11 14
    5 11 14
    -8 12 14
    -7 12 14
    -6 12 14
    -5 12 14
    -4 12 14
    -3 12 14
    -2 12 14
    -1 12 14
    0 12 14
    1 12 14
    2 12 14
    3 12 14
    -4 13 14
    -3 13 14
    -2 13 14
    -1 13 14
    0 13 14
    -16 0 15
    -15 0 15
    -14 0 15
    -13 0 15
    -12 0 15
    -11 0 15
    -10 0 15
    -9 0 15
    -8 0 15
    -7 0 15
    -6 0 15
    -5 0 15
    -4 0 15
    -3 0 15
    -2 0 15
    -1 0 15
    0 0 15
    1 0 15
    2 0 15
    3 0 15
    4 0 15
    5 0 15
    6 0 15
    7 0 15
    8 0 15
    9 0 15
    10 0 15
    11 0 15
    -16 1 15
    -15 1 15
    -14 1 15
    -13 1 15
    -12 1 15
    -11 1 15
    -10 1 15
    -9 1 15
    -8 1 15
    -7 1 15
    -6 1 15
    -5 1 15
    -4 1 15
    -3 1 15
    -2 1 15
    -1 1 15
    0 1 15
    1 1 15
    2 1 15
    3 1 15
    4 1 15
    5 1 15
    6 1 15
    7 1 15
    8 1 15
    9 1 15
    10 1 15
    11 1 15
    -16 2 15
    -15 2 15
    -14 2 15
    -13 2 15
    -12 2 15
    -11 2 15
    -10 2 15
    -9 2 15
    -8 2 15
    -7 2 15
    -6 2 15
    -5 2 15
    -4 2 15
    -3 2 15
    -2 2 15
    -1 2 15
    0 2 15
    1 2 15
    2 2 15
    3 2 15
    4 2 15
    5 2 15
    6 2 15
    7 2 15
    8 2 15
    9 2 15
    10 2 15
    11 2 15
    -16 3 15
    -15 3 15
    -14 3 15
    -13 3 15
    -12 3 15
    -11 3 15
    -10 3 15
    -9 3 15
    -8 3 15
    -7 3 15
    -6 3 15
    -5 3 15
    -4 3 15
    -3 3 15
    -2 3 15
    -1 3 15
    0 3 15
    1 3 15
    2 3 15
    3 3 15
    4 3 15
    5 3 15
    6 3 15
    7 3 15
    8 3 15
    9 3 15
    10 3 15
    -16 4 15
    -15 4 15
    -14 4 15
    -13 4 15
    -12 4 15
    -11 4 15
    -10 4 15
    -9 4 15
    -8 4 15
    -7 4 15
    -6 4 15
    -5 4 15
    -4 4 15
    -3 4 15
    -2 4 15
    -1 4 15
    0 4 15
    1 4 15
    2 4 15
    3 4 15
    4 4 15
    5 4 15
    6 4 15
    7 4 15
    8 4 15
    9 4 15
    10 4 15
    -15 5 15
    -14 5 15
    -13 5 15
    -12 5 15
    -11 5 15
    -10 5 15
    -9 5 15
    -8 5 15
    -7 5 15
    -6 5 15
    -5 5 15
    -4 5 15
    -3 5 15
    -2 5 15
    -1 5 15
    0 5 15
    1 5 15
    2 5 15
    3 5 15
    4 5 15
    5 5 15
    6 5 15
    7 5 15
    8 5 15
    9 5 15
    10 5 15
    -15 6 15
    -14 6 15
    -13 6 15
    -12 6 15
    -11 6 15
    -10 6 15
    -9 6 15
    -8 6 15
    -7 6 15
    -6 6 15
    -5 6 15
    -4 6 15
    -3 6 15
    -2 6 15
    -1 6 15
    0 6 15
    1 6 15
    2 6 15
    3 6 15
    4 6 15
    5 6 15
    6 6 15
    7 6 15
    8 6 15
    9 6 15
    -14 7 15
    -13 7 15
    -12 7 15
    -11 7 15
    -10 7 15
    -9 7 15
    -8 7 15
    -7 7 15
    -6 7 15
    -5 7 15
    -4 7 15
    -3 7 15
    -2 7 15
    -1 7 15
    0 7 15
    1 7 15
    2 7 15
    3 7 15
    4 7 15
    5 7 15
    6 7 15
    7 7 15
    8 7 15
    9 7 15
    -13 8 15
    -12 8 15
    -11 8 15
    -10 8 15
    -9 8 15
    -8 8 15
    -7 8 15
    -6 8 15
    -5 8 15
    -4 8 15
    -3 8 15
    -2 8 15
    -1 8 15
    0 8 15
    1 8 15
    2 8 15
    3 8 15
    4 8 15
    5 8 15
    6 8 15
    7 8 15
    8 8 15
    -12 9 15
    -11 9 15
    -10 9 15
    -9 9 15
    -8 9 15
    -7 9 15
    -6 9 15
    -5 9 15
    -4 9 15
    -3 9 15
    -2 9 15
    -1 9 15
    0 9 15
    1 9 15
    2 9 15
    3 9 15
    4 9 15
    5 9 15
    6 9 15
    7 9 15
    -11 10 15
    -10 10 15
    -9 10 15
    -8 10 15
    -7 10 15
    -6 10 15
    -5 10 15
    -4 10 15
    -3 10 15
    -2 10 15
    -1 10 15
    0 10 15
    1 10 15
    2 10 15
    3 10 15
    4 10 15
    5 10 15
    6 10 15
    -10 11 15
    -9 11 15
    -8 11 15
    -7 11 15
    -6 11 15
    -5 11 15
    -4 11 15
    -3 11 15
    -2 11 15
    -1 11 15
    0 11 15
    1 11 15
    2 11 15
    3 11 15
    4 11 15
    -7 12 15
    -6 12 15
    -5 12 15
    -4 12 15
    -3 12 15
    -2 12 15
    -1 12 15
    0 12 15
    1 12 15
    2 12 15
    -16 0 16
    -15 0 16
    -14 0 16
    -13 0 16
    -12 0 16
    -11 0 16
    -10 0 16
    -9 0 16
    -8 0 16
    -7 0 16
    -6 0 16
    -5 0 16
    -4 0 16
    -3 0 16
    -2 0 16
    -1 0 16
    0 0 16
    1 0 16
    2 0 16
    3 0 16
    4 0 16
    5 0 16
    6 0 16
    7 0 16
    8 0 16
    9 0 16
    10 0 16
    -16 1 16
    -15 1 16
    -14 1 16
    -13 1 16
    -12 1 16
    -11 1 16
    -10 1 16
    -9 1 16
    -8 1 16
    -7 1 16
    -6 1 16
    -5 1 16
    -4 1 16
    -3 1 16
    -2 1 16
    -1 1 16
    0 1 16
    1 1 16
    2 1 16
    3 1 16
    4 1 16
    5 1 16
    6 1 16
    7 1 16
    8 1 16
    9 1 16
    10 1 16
    -16 2 16
    -15 2 16
    -14 2 16
    -13 2 16
    -12 2 16
    -11 2 16
    -10 2 16
    -9 2 16
    -8 2 16
    -7 2 16
    -6 2 16
    -5 2 16
    -4 2 16
    -3 2 16
    -2 2 16
    -1 2 16
    0 2 16
    1 2 16
    2 2 16
    3 2 16
    4 2 16
    5 2 16
    6 2 16
    7 2 16
    8 2 16
    9 2 16
    10 2 16
    -16 3 16
    -15 3 16
    -14 3 16
    -13 3 16
    -12 3 16
    -11 3 16
    -10 3 16
    -9 3 16
    -8 3 16
    -7 3 16
    -6 3 16
    -5 3 16
    -4 3 16
    -3 3 16
    -2 3 16
    -1 3 16
    0 3 16
    1 3 16
    2 3 16
    3 3 16
    4 3 16
    5 3 16
    6 3 16
    7 3 16
    8 3 16
    9 3 16
    10 3 16
    -15 4 16
    -14 4 16
    -13 4 16
    -12 4 16
    -11 4 16
    -10 4 16
    -9 4 16
    -8 4 16
    -7 4 16
    -6 4 16
    -5 4 16
    -4 4 16
    -3 4 16
    -2 4 16
    -1 4 16
    0 4 16
    1 4 16
    2 4 16
    3 4 16
    4 4 16
    5 4 16
    6 4 16
    7 4 16
    8 4 16
    9 4 16
    10 4 16
    -15 5 16
    -14 5 16
    -13 5 16
    -12 5 16
    -11 5 16
    -10 5 16
    -9 5 16
    -8 5 16
    -7 5 16
    -6 5 16
    -5 5 16
    -4 5 16
    -3 5 16
    -2 5 16
    -1 5 16
    0 5 16
    1 5 16
    2 5 16
    3 5 16
    4 5 16
    5 5 16
    6 5 16
    7 5 16
    8 5 16
    9 5 16
    -14 6 16
    -13 6 16
    -12 6 16
    -11 6 16
    -10 6 16
    -9 6 16
    -8 6 16
    -7 6 16
    -6 6 16
    -5 6 16
    -4 6 16
    -3 6 16
    -2 6 16
    -1 6 16
    0 6 16
    1 6 16
    2 6 16
    3 6 16
    4 6 16
    5 6 16
    6 6 16
    7 6 16
    8 6 16
    9 6 16
    -14 7 16
    -13 7 16
    -12 7 16
    -11 7 16
    -10 7 16
    -9 7 16
    -8 7 16
    -7 7 16
    -6 7 16
    -5 7 16
    -4 7 16
    -3 7 16
    -2 7 16
    -1 7 16
    0 7 16
    1 7 16
    2 7 16
    3 7 16
    4 7 16
    5 7 16
    6 7 16
    7 7 16
    8 7 16
    -13 8 16
    -12 8 16
    -11 8 16
    -10 8 16
    -9 8 16
    -8 8 16
    -7 8 16
    -6 8 16
    -5 8 16
    -4 8 16
    -3 8 16
    -2 8 16
    -1 8 16
    0 8 16
    1 8 16
    2 8 16
    3 8 16
    4 8 16
    5 8 16
    6 8 16
    7 8 16
    -12 9 16
    -11 9 16
    -10 9 16
    -9 9 16
    -8 9 16
    -7 9 16
    -6 9 16
    -5 9 16
    -4 9 16
    -3 9 16
    -2 9 16
    -1 9 16
    0 9 16
    1 9 16
    2 9 16
    3 9 16
    4 9 16
    5 9 16
    6 9 16
    -11 10 16
    -10 10 16
    -9 10 16
    -8 10 16
    -7 10 16
    -6 10 16
    -5 10 16
    -4 10 16
    -3 10 16
    -2 10 16
    -1 10 16
    0 10 16
    1 10 16
    2 10 16
    3 10 16
    4 10 16
    5 10 16
    -9 11 16
    -8 11 16
    -7 11 16
    -6 11 16
    -5 11 16
    -4 11 16
    -3 11 16
    -2 11 16
    -1 11 16
    0 11 16
    1 11 16
    2 11 16
    3 11 16
    -6 12 16
    -5 12 16
    -4 12 16
    -3 12 16
    -2 12 16
    -1 12 16
    0 12 16
    -16 0 17
    -15 0 17
    -14 0 17
    -13 0 17
    -12 0 17
    -11 0 17
    -10 0 17
    -9 0 17
    -8 0 17
    -7 0 17
    -6 0 17
    -5 0 17
    -4 0 17
    -3 0 17
    -2 0 17
    -1 0 17
    0 0 17
    1 0 17
    2 0 17
    3 0 17
    4 0 17
    5 0 17
    6 0 17
    7 0 17
    8 0 17
    9 0 17
    10 0 17
    -16 1 17
    -15 1 17
    -14 1 17
    -13 1 17
    -12 1 17
    -11 1 17
    -10 1 17
    -9 1 17
    -8 1 17
    -7 1 17
    -6 1 17
    -5 1 17
    -4 1 17
    -3 1 17
    -2 1 17
    -1 1 17
    0 1 17
    1 1 17
    2 1 17
    3 1 17
    4 1 17
    5 1 17
    6 1 17
    7 1 17
    8 1 17
    9 1 17
    10 1 17
    -16 2 17
    -15 2 17
    -14 2 17
    -13 2 17
    -12 2 17
    -11 2 17
    -10 2 17
    -9 2 17
    -8 2 17
    -7 2 17
    -6 2 17
    -5 2 17
    -4 2 17
    -3 2 17
    -2 2 17
    -1 2 17
    0 2 17
    1 2 17
    2 2 17
    3 2 17
    4 2 17
    5 2 17
    6 2 17
    7 2 17
    8 2 17
    9 2 17
    -15 3 17
    -14 3 17
    -13 3 17
    -12 3 17
    -11 3 17
    -10 3 17
    -9 3 17
    -8 3 17
    -7 3 17
    -6 3 17
    -5 3 17
    -4 3 17
    -3 3 17
    -2 3 17
    -1 3 17
    0 3 17
    1 3 17
    2 3 17
    3 3 17
    4 3 17
    5 3 17
    6 3 17
    7 3 17
    8 3 17
    9 3 17
    -15 4 17
    -14 4 17
    -13 4 17
    -12 4 17
    -11 4 17
    -10 4 17
    -9 4 17
    -8 4 17
    -7 4 17
    -6 4 17
    -5 4 17
    -4 4 17
    -3 4 17
    -2 4 17
    -1 4 17
    0 4 17
    1 4 17
    2 4 17
    3 4 17
    4 4 17
    5 4 17
    6 4 17
    7 4 17
    8 4 17
    9 4 17
    -15 5 17
    -14 5 17
    -13 5 17
    -12 5 17
    -11 5 17
    -10 5 17
    -9 5 17
    -8 5 17
    -7 5 17
    -6 5 17
    -5 5 17
    -4 5 17
    -3 5 17
    -2 5 17
    -1 5 17
    0 5 17
    1 5 17
    2 5 17
    3 5 17
    4 5 17
    5 5 17
    6 5 17
    7 5 17
    8 5 17
    -14 6 17
    -13 6 17
    -12 6 17
    -11 6 17
    -10 6 17
    -9 6 17
    -8 6 17
    -7 6 17
    -6 6 17
    -5 6 17
    -4 6 17
    -3 6 17
    -2 6 17
    -1 6 17
    0 6 17
    1 6 17
    2 6 17
    3 6 17
    4 6 17
    5 6 17
    6 6 17
    7 6 17
    8 6 17
    -13 7 17
    -12 7 17
    -11 7 17
    -10 7 17
    -9 7 17
    -8 7 17
    -7 7 17
    -6 7 17
    -5 7 17
    -4 7 17
    -3 7 17
    -2 7 17
    -1 7 17
    0 7 17
    1 7 17
    2 7 17
    3 7 17
    4 7 17
    5 7 17
    6 7 17
    7 7 17
    -13 8 17
    -12 8 17
    -11 8 17
    -10 8 17
    -9 8 17
    -8 8 17
    -7 8 17
    -6 8 17
    -5 8 17
    -4 8 17
    -3 8 17
    -2 8 17
    -1 8 17
    0 8 17
    1 8 17
    2 8 17
    3 8 17
    4 8 17
    5 8 17
    6 8 17
    -11 9 17
    -10 9 17
    -9 9 17
    -8 9 17
    -7 9 17
    -6 9 17
    -5 9 17
    -4 9 17
    -3 9 17
    -2 9 17
    -1 9 17
    0 9 17
    1 9 17
    2 9 17
    3 9 17
    4 9 17
    5 9 17
    -10 10 17
    -9 10 17
    -8 10 17
    -7 10 17
    -6 10 17
    -5 10 17
    -4 10 17
    -3 10 17
    -2 10 17
    -1 10 17
    0 10 17
    1 10 17
    2 10 17
    3 10 17
    4 10 17
    -8 11 17
    -7 11 17
    -6 11 17
    -5 11 17
    -4 11 17
    -3 11 17
    -2 11 17
    -1 11 17
    0 11 17
    1 11 17
    2 11 17
    -4 12 17
    -3 12 17
    -2 12 17
    -15 0 18
    -14 0 18
    -13 0 18
    -12 0 18
    -11 0 18
    -10 0 18
    -9 0 18
    -8 0 18
    -7 0 18
    -6 0 18
    -5 0 18
    -4 0 18
    -3 0 18
    -2 0 18
    -1 0 18
    0 0 18
    1 0 18
    2 0 18
    4 0 18
    5 0 18
    6 0 18
    7 0 18
    8 0 18
    9 0 18
    -15 1 18
    -14 1 18
    -13 1 18
    -12 1 18
    -11 1 18
    -10 1 18
    -9 1 18
    -8 1 18
    -7 1 18
    -6 1 18
    -5 1 18
    -4 1 18
    -3 1 18
    -2 1 18
    -1 1 18
    0 1 18
    1 1 18
    2 1 18
    3 1 18
    4 1 18
    5 1 18
    6 1 18
    7 1 18
    8 1 18
    9 1 18
    -15 2 18
    -14 2 18
    -13 2 18
    -12 2 18
    -11 2 18
    -10 2 18
    -9 2 18
    -8 2 18
    -7 2 18
    -6 2 18
    -5 2 18
    -4 2 18
    -3 2 18
    -2 2 18
    -1 2 18
    0 2 18
    1 2 18
    2 2 18
    3 2 18
    4 2 18
    5 2 18
    6 2 18
    7 2 18
    8 2 18
    9 2 18
    -15 3 18
    -14 3 18
    -13 3 18
    -12 3 18
    -11 3 18
    -10 3 18
    -9 3 18
    -8 3 18
    -7 3 18
    -6 3 18
    -5 3 18
    -4 3 18
    -3 3 18
    -2 3 18
    -1 3 18
    0 3 18
    1 3 18
    2 3 18
    3 3 18
    4 3 18
    5 3 18
    6 3 18
    7 3 18
    8 3 18
    9 3 18
    -15 4 18
    -14 4 18
    -13 4 18
    -12 4 18
    -11 4 18
    -10 4 18
    -9 4 18
    -8 4 18
    -7 4 18
    -6 4 18
    -5 4 18
    -4 4 18
    -3 4 18
    -2 4 18
    -1 4 18
    0 4 18
    1 4 18
    2 4 18
    3 4 18
    4 4 18
    5 4 18
    6 4 18
    7 4 18
    8 4 18
    -14 5 18
    -13 5 18
    -12 5 18
    -11 5 18
    -10 5 18
    -9 5 18
    -8 5 18
    -7 5 18
    -6 5 18
    -5 5 18
    -4 5 18
    -3 5 18
    -2 5 18
    -1 5 18
    0 5 18
    1 5 18
    2 5 18
    3 5 18
    4 5 18
    5 5 18
    6 5 18
    7 5 18
    8 5 18
    -14 6 18
    -13 6 18
    -12 6 18
    -11 6 18
    -10 6 18
    -9 6 18
    -8 6 18
    -7 6 18
    -6 6 18
    -5 6 18
    -4 6 18
    -3 6 18
    -2 6 18
    -1 6 18
    0 6 18
    1 6 18
    2 6 18
    3 6 18
    4 6 18
    5 6 18
    6 6 18
    7 6 18
    -13 7 18
    -12 7 18
    -11 7 18
    -10 7 18
    -9 7 18
    -8 7 18
    -7 7 18
    -6 7 18
    -5 7 18
    -4 7 18
    -3 7 18
    -2 7 18
    -1 7 18
    0 7 18
    1 7 18
    2 7 18
    3 7 18
    4 7 18
    5 7 18
    6 7 18
    -12 8 18
    -11 8 18
    -10 8 18
    -9 8 18
    -8 8 18
    -7 8 18
    -6 8 18
    -5 8 18
    -4 8 18
    -3 8 18
    -2 8 18
    -1 8 18
    0 8 18
    1 8 18
    2 8 18
    3 8 18
    4 8 18
    5 8 18
    6 8 18
    -11 9 18
    -10 9 18
    -9 9 18
    -8 9 18
    -7 9 18
    -6 9 18
    -5 9 18
    -4 9 18
    -3 9 18
    -2 9 18
    -1 9 18
    0 9 18
    1 9 18
    2 9 18
    3 9 18
    4 9 18
    -9 10 18
    -8 10 18
    -7 10 18
    -6 10 18
    -5 10 18
    -4 10 18
    -3 10 18
    -2 10 18
    -1 10 18
    0 10 18
    1 10 18
    2 10 18
    3 10 18
    -7 11 18
    -6 11 18
    -5 11 18
    -4 11 18
    -3 11 18
    -2 11 18
    -1 11 18
    0 11 18
    -15 0 19
    -14 0 19
    -13 0 19
    -12 0 19
    -11 0 19
    -10 0 19
    -9 0 19
    -8 0 19
    -7 0 19
    -6 0 19
    -5 0 19
    -4 0 19
    -3 0 19
    -2 0 19
    -1 0 19
    0 0 19
    1 0 19
    2 0 19
    3 0 19
    4 0 19
    5 0 19
    6 0 19
    7 0 19
    8 0 19
    -15 1 19
    -14 1 19
    -13 1 19
    -12 1 19
    -11 1 19
    -10 1 19
    -9 1 19
    -8 1 19
    -7 1 19
    -6 1 19
    -5 1 19
    -4 1 19
    -3 1 19
    -2 1 19
    -1 1 19
    0 1 19
    1 1 19
    2 1 19
    3 1 19
    4 1 19
    5 1 19
    6 1 19
    7 1 19
    8 1 19
    -15 2 19
    -14 2 19
    -13 2 19
    -12 2 19
    -11 2 19
    -10 2 19
    -9 2 19
    -8 2 19
    -7 2 19
    -6 2 19
    -5 2 19
    -4 2 19
    -3 2 19
    -2 2 19
    -1 2 19
    0 2 19
    1 2 19
    2 2 19
    3 2 19
    4 2 19
    5 2 19
    6 2 19
    7 2 19
    8 2 19
    -15 3 19
    -14 3 19
    -13 3 19
    -12 3 19
    -11 3 19
    -10 3 19
    -9 3 19
    -8 3 19
    -7 3 19
    -6 3 19
    -5 3 19
    -4 3 19
    -3 3 19
    -2 3 19
    -1 3 19
    0 3 19
    1 3 19
    2 3 19
    3 3 19
    4 3 19
    5 3 19
    6 3 19
    7 3 19
    8 3 19
    -14 4 19
    -13 4 19
    -12 4 19
    -11 4 19
    -10 4 19
    -9 4 19
    -8 4 19
    -7 4 19
    -6 4 19
    -5 4 19
    -4 4 19
    -3 4 19
    -2 4 19
    -1 4 19
    0 4 19
    1 4 19
    2 4 19
    3 4 19
    4 4 19
    5 4 19
    6 4 19
    7 4 19
    -14 5 19
    -13 5 19
    -12 5 19
    -11 5 19
    -10 5 19
    -9 5 19
    -8 5 19
    -7 5 19
    -6 5 19
    -5 5 19
    -4 5 19
    -3 5 19
    -2 5 19
    -1 5 19
    0 5 19
    1 5 19
    2 5 19
    3 5 19
    4 5 19
    5 5 19
    6 5 19
    7 5 19
    -13 6 19
    -12 6 19
    -11 6 19
    -10 6 19
    -9 6 19
    -8 6 19
    -7 6 19
    -6 6 19
    -5 6 19
    -4 6 19
    -3 6 19
    -2 6 19
    -1 6 19
    0 6 19
    1 6 19
    2 6 19
    3 6 19
    4 6 19
    5 6 19
    6 6 19
    -12 7 19
    -11 7 19
    -10 7 19
    -9 7 19
    -8 7 19
    -7 7 19
    -6 7 19
    -5 7 19
    -4 7 19
    -3 7 19
    -2 7 19
    -1 7 19
    0 7 19
    1 7 19
    2 7 19
    3 7 19
    4 7 19
    5 7 19
    6 7 19
    -11 8 19
    -10 8 19
    -9 8 19
    -8 8 19
    -7 8 19
    -6 8 19
    -5 8 19
    -4 8 19
    -3 8 19
    -2 8 19
    -1 8 19
    0 8 19
    1 8 19
    2 8 19
    3 8 19
    4 8 19
    5 8 19
    -10 9 19
    -9 9 19
    -8 9 19
    -7 9 19
    -6 9 19
    -5 9 19
    -4 9 19
    -3 9 19
    -2 9 19
    -1 9 19
    0 9 19
    1 9 19
    2 9 19
    3 9 19
    -8 10 19
    -7 10 19
    -6 10 19
    -5 10 19
    -4 10 19
    -3 10 19
    -2 10 19
    -1 10 19
    0 10 19
    1 10 19
    -4 11 19
    -3 11 19
    -2 11 19
    -15 0 20
    -14 0 20
    -13 0 20
    -12 0 20
    -11 0 20
    -10 0 20
    -9 0 20
    -8 0 20
    -7 0 20
    -6 0 20
    -5 0 20
    -4 0 20
    -3 0 20
    -2 0 20
    -1 0 20
    0 0 20
    1 0 20
    2 0 20
    3 0 20
    4 0 20
    5 0 20
    6 0 20
    7 0 20
    -15 1 20
    -14 1 20
    -13 1 20
    -12 1 20
    -11 1 20
    -10 1 20
    -9 1 20
    -8 1 20
    -7 1 20
    -6 1 20
    -5 1 20
    -4 1 20
    -3 1 20
    -2 1 20
    -1 1 20
    0 1 20
    1 1 20
    2 1 20
    3 1 20
    4 1 20
    5 1 20
    6 1 20
    7 1 20
    -14 2 20
    -13 2 20
    -12 2 20
    -11 2 20
    -10 2 20
    -9 2 20
    -8 2 20
    -7 2 20
    -6 2 20
    -5 2 20
    -4 2 20
    -3 2 20
    -2 2 20
    -1 2 20
    0 2 20
    1 2 20
    2 2 20
    3 2 20
    4 2 20
    5 2 20
    6 2 20
    7 2 20
    -14 3 20
    -13 3 20
    -12 3 20
    -11 3 20
    -10 3 20
    -9 3 20
    -8 3 20
    -7 3 20
    -6 3 20
    -5 3 20
    -4 3 20
    -3 3 20
    -2 3 20
    -1 3 20
    0 3 20
    1 3 20
    2 3 20
    3 3 20
    4 3 20
    5 3 20
    6 3 20
    7 3 20
    -14 4 20
    -13 4 20
    -12 4 20
    -11 4 20
    -10 4 20
    -9 4 20
    -8 4 20
    -7 4 20
    -6 4 20
    -5 4 20
    -4 4 20
    -3 4 20
    -2 4 20
    -1 4 20
    0 4 20
    1 4 20
    2 4 20
    3 4 20
    4 4 20
    5 4 20
    6 4 20
    7 4 20
    -13 5 20
    -12 5 20
    -11 5 20
    -10 5 20
    -9 5 20
    -8 5 20
    -7 5 20
    -6 5 20
    -5 5 20
    -4 5 20
    -3 5 20
    -2 5 20
    -1 5 20
    0 5 20
    1 5 20
    2 5 20
    3 5 20
    4 5 20
    5 5 20
    6 5 20
    -13 6 20
    -12 6 20
    -11 6 20
    -10 6 20
    -9 6 20
    -8 6 20
    -7 6 20
    -6 6 20
    -5 6 20
    -4 6 20
    -3 6 20
    -2 6 20
    -1 6 20
    0 6 20
    1 6 20
    2 6 20
    3 6 20
    4 6 20
    5 6 20
    -12 7 20
    -11 7 20
    -10 7 20
    -9 7 20
    -8 7 20
    -7 7 20
    -6 7 20
    -5 7 20
    -4 7 20
    -3 7 20
    -2 7 20
    -1 7 20
    0 7 20
    1 7 20
    2 7 20
    3 7 20
    4 7 20
    5 7 20
    -11 8 20
    -10 8 20
    -9 8 20
    -8 8 20
    -7 8 20
    -6 8 20
    -5 8 20
    -4 8 20
    -3 8 20
    -2 8 20
    -1 8 20
    0 8 20
    1 8 20
    2 8 20
    3 8 20
    -9 9 20
    -8 9 20
    -7 9 20
    -6 9 20
    -5 9 20
    -4 9 20
    -3 9 20
    -2 9 20
    -1 9 20
    0 9 20
    1 9 20
    2 9 20
    -7 10 20
    -6 10 20
    -5 10 20
    -4 10 20
    -3 10 20
    -2 10 20
    -1 10 20
    0 10 20
    -14 0 21
    -13 0 21
    -12 0 21
    -11 0 21
    -10 0 21
    -9 0 21
    -8 0 21
    -7 0 21
    -6 0 21
    -5 0 21
    -4 0 21
    -3 0 21
    -2 0 21
    -1 0 21
    0 0 21
    1 0 21
    2 0 21
    3 0 21
    4 0 21
    5 0 21
    6 0 21
    7 0 21
    -14 1 21
    -13 1 21
    -12 1 21
    -11 1 21
    -10 1 21
    -9 1 21
    -8 1 21
    -7 1 21
    -6 1 21
    -5 1 21
    -4 1 21
    -3 1 21
    -2 1 21
    -1 1 21
    0 1 21
    1 1 21
    2 1 21
    3 1 21
    4 1 21
    5 1 21
    6 1 21
    -14 2 21
    -13 2 21
    -12 2 21
    -11 2 21
    -10 2 21
    -9 2 21
    -8 2 21
    -7 2 21
    -6 2 21
    -5 2 21
    -4 2 21
    -3 2 21
    -2 2 21
    -1 2 21
    0 2 21
    1 2 21
    2 2 21
    3 2 21
    4 2 21
    5 2 21
    6 2 21
    -14 3 21
    -13 3 21
    -12 3 21
    -11 3 21
    -10 3 21
    -9 3 21
    -8 3 21
    -7 3 21
    -6 3 21
    -5 3 21
    -4 3 21
    -3 3 21
    -2 3 21
    -1 3 21
    0 3 21
    1 3 21
    2 3 21
    3 3 21
    4 3 21
    5 3 21
    6 3 21
    -13 4 21
    -12 4 21
    -11 4 21
    -10 4 21
    -9 4 21
    -8 4 21
    -7 4 21
    -6 4 21
    -5 4 21
    -4 4 21
    -3 4 21
    -2 4 21
    -1 4 21
    0 4 21
    1 4 21
    2 4 21
    3 4 21
    4 4 21
    5 4 21
    6 4 21
    -13 5 21
    -12 5 21
    -11 5 21
    -10 5 21
    -9 5 21
    -8 5 21
    -7 5 21
    -6 5 21
    -5 5 21
    -4 5 21
    -3 5 21
    -2 5 21
    -1 5 21
    0 5 21
    1 5 21
    2 5 21
    3 5 21
    4 5 21
    5 5 21
    -12 6 21
    -11 6 21
    -10 6 21
    -9 6 21
    -8 6 21
    -7 6 21
    -6 6 21
    -5 6 21
    -4 6 21
    -3 6 21
    -2 6 21
    -1 6 21
    0 6 21
    1 6 21
    2 6 21
    3 6 21
    4 6 21
    -11 7 21
    -10 7 21
    -9 7 21
    -8 7 21
    -7 7 21
    -6 7 21
    -5 7 21
    -4 7 21
    -3 7 21
    -2 7 21
    -1 7 21
    0 7 21
    1 7 21
    2 7 21
    3 7 21
    -10 8 21
    -9 8 21
    -8 8 21
    -7 8 21
    -6 8 21
    -5 8 21
    -4 8 21
    -3 8 21
    -2 8 21
    -1 8 21
    0 8 21
    1 8 21
    2 8 21
    -8 9 21
    -7 9 21
    -6 9 21
    -5 9 21
    -4 9 21
    -3 9 21
    -2 9 21
    -1 9 21
    0 9 21
    -13 0 22
    -12 0 22
    -11 0 22
    -10 0 22
    -9 0 22
    -8 0 22
    -7 0 22
    -6 0 22
    -5 0 22
    -4 0 22
    -3 0 22
    -2 0 22
    -1 0 22
    0 0 22
    1 0 22
    2 0 22
    3 0 22
    4 0 22
    5 0 22
    6 0 22
    -14 1 22
    -13 1 22
    -12 1 22
    -11 1 22
    -10 1 22
    -9 1 22
    -8 1 22
    -7 1 22
    -6 1 22
    -5 1 22
    -4 1 22
    -3 1 22
    -2 1 22
    -1 1 22
    0 1 22
    1 1 22
    2 1 22
    3 1 22
    4 1 22
    5 1 22
    6 1 22
    -13 2 22
    -12 2 22
    -11 2 22
    -10 2 22
    -9 2 22
    -8 2 22
    -7 2 22
    -6 2 22
    -5 2 22
    -4 2 22
    -3 2 22
    -2 2 22
    -1 2 22
    0 2 22
    1 2 22
    2 2 22
    3 2 22
    4 2 22
    5 2 22
    -13 3 22
    -12 3 22
    -11 3 22
    -10 3 22
    -9 3 22
    -8 3 22
    -7 3 22
    -6 3 22
    -5 3 22
    -4 3 22
    -3 3 22
    -2 3 22
    -1 3 22
    0 3 22
    1 3 22
    2 3 22
    3 3 22
    4 3 22
    5 3 22
    -13 4 22
    -12 4 22
    -11 4 22
    -10 4 22
    -9 4 22
    -8 4 22
    -7 4 22
    -6 4 22
    -5 4 22
    -4 4 22
    -3 4 22
    -2 4 22
    -1 4 22
    0 4 22
    1 4 22
    2 4 22
    3 4 22
    4 4 22
    5 4 22
    -12 5 22
    -11 5 22
    -10 5 22
    -9 5 22
    -8 5 22
    -7 5 22
    -6 5 22
    -5 5 22
    -4 5 22
    -3 5 22
    -2 5 22
    -1 5 22
    0 5 22
    1 5 22
    2 5 22
    3 5 22
    4 5 22
    -11 6 22
    -10 6 22
    -9 6 22
    -8 6 22
    -7 6 22
    -6 6 22
    -5 6 22
    -4 6 22
    -3 6 22
    -2 6 22
    -1 6 22
    0 6 22
    1 6 22
    2 6 22
    3 6 22
    -10 7 22
    -9 7 22
    -8 7 22
    -7 7 22
    -6 7 22
    -5 7 22
    -4 7 22
    -3 7 22
    -2 7 22
    -1 7 22
    0 7 22
    1 7 22
    2 7 22
    -9 8 22
    -8 8 22
    -7 8 22
    -6 8 22
    -5 8 22
    -4 8 22
    -3 8 22
    -2 8 22
    -1 8 22
    0 8 22
    1 8 22
    -6 9 22
    -5 9 22
    -4 9 22
    -3 9 22
    -2 9 22
    -13 0 23
    -12 0 23
    -11 0 23
    -10 0 23
    -9 0 23
    -8 0 23
    -7 0 23
    -6 0 23
    -5 0 23
    -4 0 23
    -3 0 23
    -2 0 23
    -1 0 23
    0 0 23
    1 0 23
    2 0 23
    3 0 23
    4 0 23
    5 0 23
    -13 1 23
    -12 1 23
    -11 1 23
    -10 1 23
    -9 1 23
    -8 1 23
    -7 1 23
    -6 1 23
    -5 1 23
    -4 1 23
    -3 1 23
    -2 1 23
    -1 1 23
    0 1 23
    1 1 23
    2 1 23
    3 1 23
    4 1 23
    -13 2 23
    -12 2 23
    -11 2 23
    -10 2 23
    -9 2 23
    -8 2 23
    -7 2 23
    -6 2 23
    -5 2 23
    -4 2 23
    -3 2 23
    -2 2 23
    -1 2 23
    0 2 23
    1 2 23
    2 2 23
    3 2 23
    4 2 23
    -12 3 23
    -11 3 23
    -10 3 23
    -9 3 23
    -8 3 23
    -7 3 23
    -6 3 23
    -5 3 23
    -4 3 23
    -3 3 23
    -2 3 23
    -1 3 23
    0 3 23
    1 3 23
    2 3 23
    3 3 23
    4 3 23
    -12 4 23
    -11 4 23
    -10 4 23
    -9 4 23
    -8 4 23
    -7 4 23
    -6 4 23
    -5 4 23
    -4 4 23
    -3 4 23
    -2 4 23
    -1 4 23
    0 4 23
    1 4 23
    2 4 23
    3 4 23
    -11 5 23
    -10 5 23
    -9 5 23
    -8 5 23
    -7 5 23
    -6 5 23
    -5 5 23
    -4 5 23
    -3 5 23
    -2 5 23
    -1 5 23
    0 5 23
    1 5 23
    2 5 23
    3 5 23
    -10 6 23
    -9 6 23
    -8 6 23
    -7 6 23
    -6 6 23
    -5 6 23
    -4 6 23
    -3 6 23
    -2 6 23
    -1 6 23
    0 6 23
    1 6 23
    2 6 23
    -9 7 23
    -8 7 23
    -7 7 23
    -6 7 23
    -5 7 23
    -4 7 23
    -3 7 23
    -2 7 23
    -1 7 23
    0 7 23
    1 7 23
    -7 8 23
    -6 8 23
    -5 8 23
    -4 8 23
    -3 8 23
    -2 8 23
    -12 0 24
    -11 0 24
    -10 0 24
    -9 0 24
    -8 0 24
    -7 0 24
    -6 0 24
    -5 0 24
    -4 0 24
    -3 0 24
    -2 0 24
    -1 0 24
    0 0 24
    1 0 24
    2 0 24
    3 0 24
    -12 1 24
    -11 1 24
    -10 1 24
    -9 1 24
    -8 1 24
    -7 1 24
    -6 1 24
    -5 1 24
    -4 1 24
    -3 1 24
    -2 1 24
    -1 1 24
    0 1 24
    1 1 24
    2 1 24
    3 1 24
    -12 2 24
    -11 2 24
    -10 2 24
    -9 2 24
    -8 2 24
    -7 2 24
    -6 2 24
    -5 2 24
    -4 2 24
    -3 2 24
    -2 2 24
    -1 2 24
    0 2 24
    1 2 24
    2 2 24
    3 2 24
    -11 3 24
    -10 3 24
    -9 3 24
    -8 3 24
    -7 3 24
    -6 3 24
    -5 3 24
    -4 3 24
    -3 3 24
    -2 3 24
    -1 3 24
    0 3 24
    1 3 24
    2 3 24
    3 3 24
    -11 4 24
    -10 4 24
    -9 4 24
    -8 4 24
    -7 4 24
    -6 4 24
    -5 4 24
    -4 4 24
    -3 4 24
    -2 4 24
    -1 4 24
    0 4 24
    1 4 24
    2 4 24
    -10 5 24
    -9 5 24
    -8 5 24
    -7 5 24
    -6 5 24
    -5 5 24
    -4 5 24
    -3 5 24
    -2 5 24
    -1 5 24
    0 5 24
    1 5 24
    -9 6 24
    -8 6 24
    -7 6 24
    -6 6 24
    -5 6 24
    -4 6 24
    -3 6 24
    -2 6 24
    -1 6 24
    0 6 24
    -7 7 24
    -6 7 24
    -5 7 24
    -4 7 24
    -3 7 24
    -2 7 24
    -11 0 25
    -10 0 25
    -9 0 25
    -8 0 25
    -7 0 25
    -6 0 25
    -5 0 25
    -4 0 25
    -3 0 25
    -2 0 25
    -1 0 25
    0 0 25
    1 0 25
    2 0 25
    -11 1 25
    -10 1 25
    -9 1 25
    -8 1 25
    -7 1 25
    -6 1 25
    -5 1 25
    -4 1 25
    -3 1 25
    -2 1 25
    -1 1 25
    0 1 25
    1 1 25
    2 1 25
    -11 2 25
    -10 2 25
    -9 2 25
    -8 2 25
    -7 2 25
    -6 2 25
    -5 2 25
    -4 2 25
    -3 2 25
    -2 2 25
    -1 2 25
    0 2 25
    1 2 25
    2 2 25
    -10 3 25
    -9 3 25
    -8 3 25
    -7 3 25
    -6 3 25
    -5 3 25
    -4 3 25
    -3 3 25
    -2 3 25
    -1 3 25
    0 3 25
    1 3 25
    -9 4 25
    -8 4 25
    -7 4 25
    -6 4 25
    -5 4 25
    -4 4 25
    -3 4 25
    -2 4 25
    -1 4 25
    0 4 25
    -8 5 25
    -7 5 25
    -6 5 25
    -5 5 25
    -4 5 25
    -3 5 25
    -2 5 25
    -1 5 25
    -6 6 25
    -5 6 25
    -4 6 25
    -3 6 25
    -10 0 26
    -9 0 26
    -8 0 26
    -7 0 26
    -6 0 26
    -5 0 26
    -4 0 26
    -3 0 26
    -2 0 26
    -1 0 26
    0 0 26
    -10 1 26
    -9 1 26
    -8 1 26
    -7 1 26
    -6 1 26
    -5 1 26
    -4 1 26
    -3 1 26
    -2 1 26
    -1 1 26
    0 1 26
    -9 2 26
    -8 2 26
    -7 2 26
    -6 2 26
    -5 2 26
    -4 2 26
    -3 2 26
    -2 2 26
    -1 2 26
    0 2 26
    -9 3 26
    -8 3 26
    -7 3 26
    -6 3 26
    -5 3 26
    -4 3 26
    -3 3 26
    -2 3 26
    -1 3 26
    -7 4 26
    -6 4 26
    -5 4 26
    -4 4 26
    -3 4 26
    -2 4 26
    -7 0 27
    -6 0 27
    -5 0 27
    -4 0 27
    -3 0 27
    -7 1 27
    -6 1 27
    -5 1 27
    -4 1 27
    -3 1 27
    -2 1 27
    -7 2 27
    -6 2 27
    -5 2 27
    -4 2 27
    -3 2 27
_diffrn_reflns_number     7459
_diffrn_reflns_av_R_equivalents     0.055
_diffrn_reflns_av_unetI/netI     0.1056
_diffrn_reflns_theta_min     2.07
_diffrn_reflns_theta_max     28.43
_diffrn_reflns_theta_full     25.2417
_diffrn_measured_fraction_theta_max     0.9923
_diffrn_measured_fraction_theta_full     0.9989
_diffrn_reflns_limit_h_min     -17
_diffrn_reflns_limit_h_max     16
_diffrn_reflns_limit_k_min     0
_diffrn_reflns_limit_k_max     15
_diffrn_reflns_limit_l_min     0
_diffrn_reflns_limit_l_max     27
_reflns_number_total     7455
_reflns_number_gt     3700
_reflns_threshold_expression     I>=2u(I)
_refine_ls_structure_factor_coef     Fsqd
_refine_ls_matrix_type     full
_refine_ls_R_factor_all     0.1532
_refine_ls_R_factor_gt     0.0692
_refine_ls_wR_factor_gt     0.1129
_refine_ls_wR_factor_ref     0.1368
_refine_ls_goodness_of_fit_ref     0.9762
_refine_ls_restrained_S_all     0.9762
_refine_ls_number_reflns     7455
_refine_ls_number_parameters     372
_refine_ls_number_restraints     0
_refine_ls_number_constraints     54
_refine_ls_hydrogen_treatment     mixed
_refine_ls_weighting_scheme     calc
_refine_ls_weighting_details
              'w=1/[\s^2^(Fo^2^)+(0.0369P)^2^+1.6134P] where P=(Fo^2^+2Fc^2^)/3'
_atom_sites_solution_hydrogens     geom
_atom_sites_solution_primary     dual
_atom_sites_solution_secondary     ?
_refine_ls_shift/su_max     -0.0007
_refine_ls_shift/su_mean     0.0001
_refine_diff_density_max     0.222
_refine_diff_density_min     -1.1458
loop_
    _atom_type_symbol
    _atom_type_scat_Cromer_Mann_a1
    _atom_type_scat_Cromer_Mann_a2
    _atom_type_scat_Cromer_Mann_a3
    _atom_type_scat_Cromer_Mann_a4
    _atom_type_scat_Cromer_Mann_b1
    _atom_type_scat_Cromer_Mann_b2
    _atom_type_scat_Cromer_Mann_b3
    _atom_type_scat_Cromer_Mann_b4
    _atom_type_scat_Cromer_Mann_c
    _atom_type_scat_dispersion_source
    _atom_type_scat_dispersion_real
    _atom_type_scat_dispersion_imag
    _atom_type_scat_source
    C 2.31000 1.02000 1.58860 0.86500 20.84390 10.20750 0.56870 51.65120 0.21560
 'Brennan, Cowan, Rev. Sci. Instrum., 1992, 63, 850' 0.00313 0.00162
                     'International Tables Volume C Table 6.1.1.4 (pp. 500-502)'
    Cu 13.33800 7.16760 5.61580 1.67350 3.58280 0.24700 11.39660 64.81260
                                                                         1.19100
  'Brennan, Cowan, Rev. Sci. Instrum., 1992, 63, 850' 0.32831 1.27084
                     'International Tables Volume C Table 6.1.1.4 (pp. 500-502)'
    H 0.49300 0.32291 0.14019 0.04081 10.51090 26.12570 3.14236 57.79970 0.00304
 'Brennan, Cowan, Rev. Sci. Instrum., 1992, 63, 850' 0.00000 0.00000
                     'International Tables Volume C Table 6.1.1.4 (pp. 500-502)'
    N 12.21260 3.13220 2.01250 1.16630 0.00570 9.89330 28.99750 0.58260
                                                                       -11.52900
  'Brennan, Cowan, Rev. Sci. Instrum., 1992, 63, 850' 0.00612 0.00332
                     'International Tables Volume C Table 6.1.1.4 (pp. 500-502)'
    O 3.04850 2.28680 1.54630 0.86700 13.27710 5.70110 0.32390 32.90890 0.25080
'Brennan, Cowan, Rev. Sci. Instrum., 1992, 63, 850' 0.01085 0.00610
                     'International Tables Volume C Table 6.1.1.4 (pp. 500-502)'
_computing_data_collection
;
APEX2 (Bruker, 2014)
;
_computing_cell_refinement
;
SAINT (Bruker, 2014)
;
_computing_data_reduction
;
SAINT (Bruker, 2014)
;
_computing_structure_refinement
;
<i>olex2.refine</i> 1.5-beta (Bourhis <i>et al.</i>,  2015)
;
_computing_molecular_graphics
;
Mercury (Macrae <i>et al.</i>,  2020)
;
_computing_publication_material
;
Olex2 1.5-beta (Dolomanov <i>et al.</i>,  2009)
;
loop_
    _atom_site_type_symbol
    _atom_site_label
    _atom_site_fract_x
    _atom_site_fract_y
    _atom_site_fract_z
    _atom_site_U_iso_or_equiv
    _atom_site_adp_type
    _atom_site_occupancy
    Cu Cu1 0.65105(3) 0.56975(3) 0.36489(2) 0.05030(16) Uani 1.000000
    O O3 0.74289(19) 0.6635(2) 0.43733(12) 0.0590(6) Uani 1.000000
    O O1 0.55906(19) 0.49963(19) 0.27936(11) 0.0567(6) Uani 1.000000
    O O2 0.5973(2) 0.6771(2) 0.25771(12) 0.0683(7) Uani 1.000000
    O O4 0.7374(2) 0.5054(3) 0.49579(13) 0.0756(8) Uani 1.000000
    N N3 0.7774(2) 0.5000(2) 0.34504(13) 0.0510(7) Uani 1.000000
    N N1 0.5217(2) 0.6087(2) 0.39222(13) 0.0486(7) Uani 1.000000
    N N4 0.8712(3) 0.3728(3) 0.30583(15) 0.0687(9) Uani 1.000000
    H H4 0.8904(3) 0.3075(3) 0.29297(15) 0.0824(11) Uiso 1.000000
    N N2 0.3780(2) 0.5905(3) 0.42757(14) 0.0580(8) Uani 1.000000
    H H2 0.3265(2) 0.5582(3) 0.43903(14) 0.0696(9) Uiso 1.000000
    C C9 0.3743(3) 0.3421(3) 0.35704(17) 0.0506(9) Uani 1.000000
    C C21 0.8626(3) 0.5572(3) 0.33110(17) 0.0529(9) Uani 1.000000
    C C7 0.4857(3) 0.7190(3) 0.40332(16) 0.0491(9) Uani 1.000000
    C C16 0.9217(3) 0.4783(3) 0.30590(18) 0.0596(10) Uani 1.000000
    C C2 0.3965(3) 0.7082(3) 0.42631(16) 0.0538(9) Uani 1.000000
    C C31 0.7724(3) 0.6038(4) 0.4909(2) 0.0620(10) Uani 1.000000
    C C23 0.7691(3) 0.2023(3) 0.3881(2) 0.0592(10) Uani 1.000000
    C C15 0.7871(3) 0.3910(3) 0.32937(18) 0.0569(10) Uani 1.000000
    C C29 0.5540(3) 0.5827(3) 0.23876(18) 0.0560(9) Uani 1.000000
    C C6 0.5265(3) 0.8277(3) 0.39576(19) 0.0640(10) Uani 1.000000
    H H6 0.5856(3) 0.8360(3) 0.37959(19) 0.0767(13) Uiso 1.000000
    C C1 0.4540(3) 0.5358(3) 0.40787(17) 0.0519(9) Uani 1.000000
    C C3 0.3461(3) 0.8038(4) 0.44419(18) 0.0690(11) Uani 1.000000
    H H3 0.2865(3) 0.7964(4) 0.45993(18) 0.0829(13) Uiso 1.000000
    C C10 0.3509(3) 0.2312(3) 0.3720(2) 0.0766(12) Uani 1.000000
    H H10 0.3886(3) 0.1972(3) 0.4127(2) 0.0919(15) Uiso 1.000000
    C C4 0.3893(4) 0.9103(4) 0.4373(2) 0.0777(12) Uani 1.000000
    H H4a 0.3585(4) 0.9765(4) 0.4494(2) 0.0933(15) Uiso 1.000000
    C C5 0.4766(4) 0.9219(3) 0.4130(2) 0.0745(12) Uani 1.000000
    H H5 0.5022(4) 0.9956(3) 0.4082(2) 0.0893(14) Uiso 1.000000
    C C24 0.8457(3) 0.2304(4) 0.4472(2) 0.0739(12) Uani 1.000000
    H H24 0.8666(3) 0.3072(4) 0.4557(2) 0.0887(14) Uiso 1.000000
    C C20 0.8934(3) 0.6734(3) 0.3386(2) 0.0713(11) Uani 1.000000
    H H20 0.8556(3) 0.7278(3) 0.3558(2) 0.0855(14) Uiso 1.000000
    C C28 0.7402(3) 0.0879(3) 0.3766(2) 0.0762(12) Uani 1.000000
    H H28 0.6892(3) 0.0671(3) 0.3367(2) 0.0915(14) Uiso 1.000000
    C C12 0.2139(3) 0.2187(4) 0.2669(2) 0.0797(13) Uani 1.000000
    H H12 0.1589(3) 0.1779(4) 0.2373(2) 0.0957(15) Uiso 1.000000
    C C13 0.2376(3) 0.3269(4) 0.2514(2) 0.0722(11) Uani 1.000000
    H H13 0.1998(3) 0.3604(4) 0.2104(2) 0.0866(14) Uiso 1.000000
    C C14 0.3181(3) 0.3884(3) 0.29639(19) 0.0686(11) Uani 1.000000
    H H14 0.3342(3) 0.4628(3) 0.28497(19) 0.0823(13) Uiso 1.000000
    C C11 0.2710(4) 0.1696(4) 0.3262(3) 0.0934(15) Uani 1.000000
    H H11 0.2565(4) 0.0940(4) 0.3363(3) 0.1121(18) Uiso 1.000000
    C C8 0.4632(3) 0.4065(3) 0.40743(19) 0.0601(10) Uani 1.000000
    H H8a 0.4675(3) 0.3783(3) 0.45269(19) 0.0722(12) Uiso 1.000000
    H H8b 0.5296(3) 0.3870(3) 0.39805(19) 0.0722(12) Uiso 1.000000
    C C30 0.4952(3) 0.5636(4) 0.16491(18) 0.0806(13) Uani 1.000000
    H H30a 0.5427(7) 0.531(2) 0.1418(4) 0.1210(19) Uiso 1.000000
    H H30b 0.4370(14) 0.5115(19) 0.16164(19) 0.1210(19) Uiso 1.000000
    H H30c 0.4687(19) 0.6362(5) 0.1443(4) 0.1210(19) Uiso 1.000000
    C C17 1.0109(4) 0.5101(5) 0.2864(2) 0.0842(13) Uani 1.000000
    H H17 1.0495(4) 0.4564(5) 0.2693(2) 0.1010(16) Uiso 1.000000
    C C27 0.7867(4) 0.0026(4) 0.4239(3) 0.0944(15) Uani 1.000000
    H H27 0.7665(4) -0.0745(4) 0.4163(3) 0.1133(18) Uiso 1.000000
    C C26 0.8620(4) 0.0346(5) 0.4815(3) 0.0995(16) Uani 1.000000
    H H26 0.8938(4) -0.0216(5) 0.5132(3) 0.1194(19) Uiso 1.000000
    C C19 0.9819(4) 0.7035(4) 0.3195(2) 0.0898(14) Uani 1.000000
    H H19 1.0043(4) 0.7802(4) 0.3240(2) 0.1077(17) Uiso 1.000000
    C C22 0.7159(3) 0.2936(3) 0.3370(2) 0.0750(12) Uani 1.000000
    H H22a 0.6876(3) 0.2568(3) 0.2930(2) 0.0900(15) Uiso 1.000000
    H H22b 0.6565(3) 0.3255(3) 0.3504(2) 0.0900(15) Uiso 1.000000
    C C25 0.8914(4) 0.1469(5) 0.4937(2) 0.0930(15) Uani 1.000000
    H H25 0.9427(4) 0.1671(5) 0.5335(2) 0.1116(17) Uiso 1.000000
    C C18 1.0388(4) 0.6243(5) 0.2937(3) 0.0949(15) Uani 1.000000
    H H18 1.0978(4) 0.6492(5) 0.2809(3) 0.1139(18) Uiso 1.000000
    C C32 0.8565(4) 0.6567(5) 0.5493(2) 0.1121(18) Uani 1.000000
    H H32a 0.9253(4) 0.643(3) 0.5431(10) 0.168(3) Uiso 1.000000
    H H32b 0.8446(17) 0.7385(7) 0.5507(11) 0.168(3) Uiso 1.000000
    H H32c 0.8530(19) 0.622(2) 0.5912(3) 0.168(3) Uiso 1.000000
loop_
    _atom_site_aniso_label
    _atom_site_aniso_U_11
    _atom_site_aniso_U_22
    _atom_site_aniso_U_33
    _atom_site_aniso_U_12
    _atom_site_aniso_U_13
    _atom_site_aniso_U_23
    Cu1 0.0582(3) 0.0423(2) 0.0496(3) -0.0014(2) 0.0138(2) -0.0012(2)
    O3 0.0619(17) 0.0580(15) 0.0562(16) -0.0054(13) 0.0153(13) -0.0042(13)
    O1 0.0690(17) 0.0448(14) 0.0542(14) -0.0030(12) 0.0142(13) 0.0026(12)
    O2 0.087(2) 0.0511(16) 0.0672(17) -0.0064(14) 0.0220(15) 0.0064(13)
    O4 0.082(2) 0.079(2) 0.0721(18) -0.0047(16) 0.0324(16) 0.0088(16)
    N3 0.059(2) 0.0401(16) 0.0551(18) -0.0007(14) 0.0181(15) -0.0049(14)
    N1 0.0528(18) 0.0447(16) 0.0470(16) -0.0018(14) 0.0117(14) -0.0011(13)
    N4 0.082(2) 0.053(2) 0.074(2) 0.0147(18) 0.026(2) -0.0052(16)
    N2 0.055(2) 0.062(2) 0.0597(19) -0.0049(16) 0.0206(16) 0.0063(15)
    C9 0.056(2) 0.044(2) 0.052(2) -0.0024(17) 0.0149(19) 0.0013(17)
    C21 0.057(2) 0.051(2) 0.051(2) 0.0005(19) 0.0160(18) -0.0001(17)
    C7 0.052(2) 0.051(2) 0.0410(19) 0.0049(18) 0.0078(18) -0.0023(16)
    C16 0.066(3) 0.061(2) 0.054(2) 0.011(2) 0.021(2) 0.0021(19)
    C2 0.063(3) 0.059(2) 0.0395(19) 0.005(2) 0.0148(19) 0.0004(17)
    C31 0.057(3) 0.078(3) 0.056(2) -0.006(2) 0.024(2) -0.008(2)
    C23 0.057(2) 0.057(2) 0.069(3) 0.0044(19) 0.026(2)  0.000(2)
    C15 0.061(3) 0.050(2) 0.057(2) 0.0023(19) 0.011(2) 0.0013(18)
    C29 0.057(2) 0.062(3) 0.052(2) 0.008(2) 0.0193(19) 0.001(2)
    C6 0.067(3) 0.053(2) 0.073(3) -0.004(2) 0.020(2) -0.001(2)
    C1 0.055(2) 0.051(2) 0.044(2) -0.0006(19) 0.0046(18) 0.0027(16)
    C3 0.072(3) 0.083(3) 0.056(2) 0.016(2) 0.024(2) -0.001(2)
    C10 0.083(3) 0.055(2) 0.079(3) -0.008(2) 0.001(2) 0.015(2)
    C4 0.098(4) 0.064(3) 0.070(3) 0.014(3) 0.021(3) -0.010(2)
    C5 0.092(3) 0.049(2) 0.080(3) -0.001(2) 0.021(3) -0.005(2)
    C24 0.076(3) 0.081(3) 0.064(3) -0.002(2) 0.019(2) -0.008(2)
    C20 0.068(3) 0.065(3) 0.084(3) -0.008(2) 0.027(2) -0.007(2)
    C28 0.070(3) 0.056(3) 0.097(3) -0.007(2) 0.015(2) 0.004(2)
    C12 0.079(3) 0.064(3) 0.085(3) -0.009(2) 0.005(3) -0.011(2)
    C13 0.076(3) 0.074(3) 0.057(2) 0.004(2) 0.003(2) 0.000(2)
    C14 0.080(3) 0.055(2) 0.062(3) -0.007(2) 0.007(2) 0.010(2)
    C11 0.107(4) 0.054(3) 0.106(4) -0.023(3) 0.008(3) 0.006(3)
    C8 0.063(3) 0.046(2) 0.066(2) -0.0074(18) 0.010(2) 0.0080(18)
    C30 0.084(3) 0.100(3) 0.053(2) -0.001(3) 0.011(2) 0.004(2)
    C17 0.081(3) 0.099(4) 0.082(3) 0.020(3) 0.038(3) 0.011(3)
    C27 0.081(3) 0.066(3) 0.140(5) -0.003(3) 0.037(4) 0.029(3)
    C26 0.076(4) 0.117(5) 0.107(4) 0.009(3) 0.029(3) 0.044(3)
    C19 0.089(4) 0.072(3) 0.113(4) -0.017(3) 0.035(3) 0.004(3)
    C22 0.078(3) 0.046(2) 0.093(3) 0.004(2) 0.013(3) 0.004(2)
    C25 0.090(4) 0.123(4) 0.067(3) 0.005(3) 0.024(3) 0.005(3)
    C18 0.079(4) 0.103(4) 0.117(4) -0.003(3) 0.049(3) 0.009(3)
    C32 0.100(4) 0.154(5) 0.069(3) -0.027(4) 0.001(3) -0.019(3)
loop_
    _geom_bond_atom_site_label_1
    _geom_bond_atom_site_label_2
    _geom_bond_site_symmetry_2
    _geom_bond_distance
    _geom_bond_publ_flag
    Cu1 O3 . 1.955(2) yes
    Cu1 O1 . 1.998(2) yes
    Cu1 O2 . 2.447(2) yes
    Cu1 O4 . 2.706(3) yes
    Cu1 N3 . 1.986(3) yes
    Cu1 N1 . 1.984(3) yes
    O3 C31 . 1.261(4) ?
    O1 C29 . 1.260(4) ?
    O2 C29 . 1.240(4) ?
    O4 C31 . 1.240(4) ?
    N3 C21 . 1.395(4) ?
    N3 C15 . 1.315(4) ?
    N1 C7 . 1.399(4) ?
    N1 C1 . 1.328(4) ?
    N4 H4 . 0.8600 ?
    N4 C16 . 1.388(5) ?
    N4 C15 . 1.340(4) ?
    N2 H2 . 0.8600 ?
    N2 C2 . 1.383(4) ?
    N2 C1 . 1.336(4) ?
    C9 C10 . 1.371(5) ?
    C9 C14 . 1.363(5) ?
    C9 C8 . 1.518(4) ?
    C21 C16 . 1.388(5) ?
    C21 C20 . 1.397(5) ?
    C7 C2 . 1.386(5) ?
    C7 C6 . 1.392(5) ?
    C16 C17 . 1.388(5) ?
    C2 C3 . 1.389(5) ?
    C31 C32 . 1.510(5) ?
    C23 C24 . 1.379(5) ?
    C23 C28 . 1.377(5) ?
    C23 C22 . 1.511(5) ?
    C15 C22 . 1.498(5) ?
    C29 C30 . 1.509(5) ?
    C6 H6 . 0.9300 ?
    C6 C5 . 1.366(5) ?
    C1 C8 . 1.499(4) ?
    C3 H3 . 0.9300 ?
    C3 C4 . 1.378(5) ?
    C10 H10 . 0.9300 ?
    C10 C11 . 1.389(5) ?
    C4 H4a . 0.9300 ?
    C4 C5 . 1.380(6) ?
    C5 H5 . 0.9300 ?
    C24 H24 . 0.9300 ?
    C24 C25 . 1.370(6) ?
    C20 H20 . 0.9300 ?
    C20 C19 . 1.372(5) ?
    C28 H28 . 0.9300 ?
    C28 C27 . 1.396(6) ?
    C12 H12 . 0.9300 ?
    C12 C13 . 1.348(5) ?
    C12 C11 . 1.359(6) ?
    C13 H13 . 0.9300 ?
    C13 C14 . 1.387(5) ?
    C14 H14 . 0.9300 ?
    C11 H11 . 0.9300 ?
    C8 H8a . 0.9700 ?
    C8 H8b . 0.9700 ?
    C30 H30a . 0.9600 ?
    C30 H30b . 0.9600 ?
    C30 H30c . 0.9600 ?
    C17 H17 . 0.9300 ?
    C17 C18 . 1.367(6) ?
    C27 H27 . 0.9300 ?
    C27 C26 . 1.360(6) ?
    C26 H26 . 0.9300 ?
    C26 C25 . 1.356(7) ?
    C19 H19 . 0.9300 ?
    C19 C18 . 1.377(6) ?
    C22 H22a . 0.9700 ?
    C22 H22b . 0.9700 ?
    C25 H25 . 0.9300 ?
    C18 H18 . 0.9300 ?
    C32 H32a . 0.9600 ?
    C32 H32b . 0.9600 ?
    C32 H32c . 0.9600 ?
loop_
    _geom_contact_atom_site_label_1
    _geom_contact_atom_site_label_2
    _geom_contact_distance
    _geom_contact_site_symmetry_1
    _geom_contact_site_symmetry_2
    _geom_contact_publ_flag
    Cg1 Cg3 3.649(2) . 1_555 no
    Cg1 Cg4 3.497(2) . 1_555 no
    Cg2 Cg3 3.564(2) . 1_555 no
    Cg2 Cg4 3.629(2) . 1_555 no
    . . . . . .
    . . . . . .
    . . . . . .
    . . . . . .
    ? ? ? ? ? ?
loop_
    _geom_angle_atom_site_label_1
    _geom_angle_atom_site_label_2
    _geom_angle_atom_site_label_3
    _geom_angle_site_symmetry_1
    _geom_angle_site_symmetry_3
    _geom_angle
    _geom_angle_publ_flag
    O1 Cu1 O3 . . 168.98(10) ?
    O2 Cu1 O3 . . 111.18(10) ?
    O2 Cu1 O1 . . 57.85(9) yes
    O4 Cu1 O3 . . 53.32(9) yes
    O4 Cu1 O1 . . 137.66(9) ?
    O4 Cu1 O2 . . 164.49(9) ?
    N3 Cu1 O3 . . 90.49(10) ?
    N3 Cu1 O1 . . 89.35(10) ?
    N3 Cu1 O2 . . 93.85(10) ?
    N3 Cu1 O4 . . 87.22(10) ?
    N1 Cu1 O3 . . 93.04(10) ?
    N1 Cu1 O1 . . 89.23(10) ?
    N1 Cu1 O2 . . 94.92(10) ?
    N1 Cu1 O4 . . 86.25(9) ?
    N1 Cu1 N3 . . 168.64(11) yes
    C31 O3 Cu1 . . 109.3(2) ?
    C29 O1 Cu1 . . 100.2(2) ?
    C29 O2 Cu1 . . 80.0(2) ?
    C31 O4 Cu1 . . 74.2(2) ?
    C21 N3 Cu1 . . 127.8(2) ?
    C15 N3 Cu1 . . 125.6(3) ?
    C15 N3 C21 . . 105.4(3) ?
    C7 N1 Cu1 . . 127.4(2) ?
    C1 N1 Cu1 . . 127.5(2) ?
    C1 N1 C7 . . 105.0(3) ?
    C16 N4 H4 . . 126.1(2) ?
    C15 N4 H4 . . 126.1(2) ?
    C15 N4 C16 . . 107.7(3) ?
    C2 N2 H2 . . 126.0(2) ?
    C1 N2 H2 . . 126.0(2) ?
    C1 N2 C2 . . 108.0(3) ?
    C14 C9 C10 . . 118.2(3) ?
    C8 C9 C10 . . 118.9(3) ?
    C8 C9 C14 . . 122.8(3) ?
    C16 C21 N3 . . 109.3(3) ?
    C20 C21 N3 . . 131.0(3) ?
    C20 C21 C16 . . 119.8(4) ?
    C2 C7 N1 . . 109.3(3) ?
    C6 C7 N1 . . 130.2(4) ?
    C6 C7 C2 . . 120.5(3) ?
    C21 C16 N4 . . 105.0(3) ?
    C17 C16 N4 . . 132.3(4) ?
    C17 C16 C21 . . 122.6(4) ?
    C7 C2 N2 . . 105.3(3) ?
    C3 C2 N2 . . 132.7(4) ?
    C3 C2 C7 . . 122.0(4) ?
    O4 C31 O3 . . 122.8(4) ?
    C32 C31 O3 . . 116.5(4) ?
    C32 C31 O4 . . 120.7(4) ?
    C28 C23 C24 . . 118.3(4) ?
    C22 C23 C24 . . 121.7(4) ?
    C22 C23 C28 . . 120.0(4) ?
    N4 C15 N3 . . 112.6(3) ?
    C22 C15 N3 . . 126.0(4) ?
    C22 C15 N4 . . 121.4(3) ?
    O2 C29 O1 . . 121.9(3) ?
    C30 C29 O1 . . 117.9(3) ?
    C30 C29 O2 . . 120.2(3) ?
    H6 C6 C7 . . 121.2(2) ?
    C5 C6 C7 . . 117.6(4) ?
    C5 C6 H6 . . 121.2(3) ?
    N2 C1 N1 . . 112.4(3) ?
    C8 C1 N1 . . 124.8(3) ?
    C8 C1 N2 . . 122.8(3) ?
    H3 C3 C2 . . 121.8(3) ?
    C4 C3 C2 . . 116.3(4) ?
    C4 C3 H3 . . 121.8(3) ?
    H10 C10 C9 . . 120.0(2) ?
    C11 C10 C9 . . 120.1(4) ?
    C11 C10 H10 . . 120.0(2) ?
    H4a C4 C3 . . 119.0(3) ?
    C5 C4 C3 . . 122.1(4) ?
    C5 C4 H4a . . 119.0(2) ?
    C4 C5 C6 . . 121.6(4) ?
    H5 C5 C6 . . 119.2(3) ?
    H5 C5 C4 . . 119.2(2) ?
    H24 C24 C23 . . 119.5(2) ?
    C25 C24 C23 . . 120.9(4) ?
    C25 C24 H24 . . 119.5(3) ?
    H20 C20 C21 . . 121.5(2) ?
    C19 C20 C21 . . 117.0(4) ?
    C19 C20 H20 . . 121.5(3) ?
    H28 C28 C23 . . 119.6(2) ?
    C27 C28 C23 . . 120.9(4) ?
    C27 C28 H28 . . 119.6(3) ?
    C13 C12 H12 . . 120.2(3) ?
    C11 C12 H12 . . 120.2(3) ?
    C11 C12 C13 . . 119.5(4) ?
    H13 C13 C12 . . 120.0(3) ?
    C14 C13 C12 . . 120.1(4) ?
    C14 C13 H13 . . 120.0(2) ?
    C13 C14 C9 . . 121.3(4) ?
    H14 C14 C9 . . 119.3(2) ?
    H14 C14 C13 . . 119.3(2) ?
    C12 C11 C10 . . 120.7(4) ?
    H11 C11 C10 . . 119.6(2) ?
    H11 C11 C12 . . 119.6(3) ?
    C1 C8 C9 . . 116.4(3) ?
    H8a C8 C9 . . 108.18(19) ?
    H8a C8 C1 . . 108.2(2) ?
    H8b C8 C9 . . 108.2(2) ?
    H8b C8 C1 . . 108.2(2) ?
    H8b C8 H8a . . 107.3 ?
    H30a C30 C29 . . 109.5 ?
    H30b C30 C29 . . 109.5 ?
    H30b C30 H30a . . 109.5 ?
    H30c C30 C29 . . 109.5 ?
    H30c C30 H30a . . 109.5 ?
    H30c C30 H30b . . 109.5 ?
    H17 C17 C16 . . 121.8(3) ?
    C18 C17 C16 . . 116.5(4) ?
    C18 C17 H17 . . 121.8(3) ?
    H27 C27 C28 . . 120.6(3) ?
    C26 C27 C28 . . 118.7(4) ?
    C26 C27 H27 . . 120.6(3) ?
    H26 C26 C27 . . 119.4(3) ?
    C25 C26 C27 . . 121.3(5) ?
    C25 C26 H26 . . 119.4(3) ?
    H19 C19 C20 . . 118.8(3) ?
    C18 C19 C20 . . 122.4(4) ?
    C18 C19 H19 . . 118.8(3) ?
    C15 C22 C23 . . 114.6(3) ?
    H22a C22 C23 . . 108.6(2) ?
    H22a C22 C15 . . 108.6(2) ?
    H22b C22 C23 . . 108.6(2) ?
    H22b C22 C15 . . 108.6(2) ?
    H22b C22 H22a . . 107.6 ?
    C26 C25 C24 . . 120.0(5) ?
    H25 C25 C24 . . 120.0(3) ?
    H25 C25 C26 . . 120.0(3) ?
    C19 C18 C17 . . 121.7(5) ?
    H18 C18 C17 . . 119.2(3) ?
    H18 C18 C19 . . 119.2(3) ?
    H32a C32 C31 . . 109.5 ?
    H32b C32 C31 . . 109.5 ?
    H32b C32 H32a . . 109.5 ?
    H32c C32 C31 . . 109.5 ?
    H32c C32 H32a . . 109.5 ?
    H32c C32 H32b . . 109.5 ?
loop_
    _geom_torsion_atom_site_label_1
    _geom_torsion_atom_site_label_2
    _geom_torsion_atom_site_label_3
    _geom_torsion_atom_site_label_4
    _geom_torsion_site_symmetry_1
    _geom_torsion_site_symmetry_2
    _geom_torsion_site_symmetry_3
    _geom_torsion_site_symmetry_4
    _geom_torsion
    _geom_torsion_publ_flag
    Cu1 O3 C31 O4 . . . . -6.6(2) ?
    Cu1 O3 C31 C32 . . . . 171.4(3) ?
    Cu1 O1 C29 O2 . . . . -2.0(2) ?
    Cu1 O1 C29 C30 . . . . 176.4(2) ?
    Cu1 O2 C29 O1 . . . . 1.7(2) ?
    Cu1 O2 C29 C30 . . . . -176.75(19) ?
    Cu1 O4 C31 O3 . . . . 4.7(2) ?
    Cu1 O4 C31 C32 . . . . -173.3(2) ?
    Cu1 N3 C21 C16 . . . . -167.2(3) ?
    Cu1 N3 C21 C20 . . . . 12.8(4) ?
    Cu1 N3 C15 N4 . . . . 167.8(3) ?
    Cu1 N3 C15 C22 . . . . -13.2(3) ?
    Cu1 N1 C7 C2 . . . . -175.8(3) ?
    Cu1 N1 C7 C6 . . . . 3.0(3) ?
    Cu1 N1 C1 N2 . . . . 176.7(3) ?
    Cu1 N1 C1 C8 . . . . -0.2(3) ?
    N3 C21 C16 N4 . . . . -0.7(3) ?
    N3 C21 C16 C17 . . . . 179.0(3) ?
    N3 C21 C20 C19 . . . . -179.4(4) ?
    N3 C15 N4 C16 . . . . 0.1(3) ?
    N3 C15 C22 C23 . . . . -115.1(4) ?
    N1 C7 C2 N2 . . . . -1.2(3) ?
    N1 C7 C2 C3 . . . . 177.3(3) ?
    N1 C7 C6 C5 . . . . -177.5(4) ?
    N1 C1 N2 C2 . . . . -1.1(3) ?
    N1 C1 C8 C9 . . . . -116.8(3) ?
    N4 C16 C21 C20 . . . . 179.2(3) ?
    N4 C16 C17 C18 . . . . -179.9(5) ?
    N4 C15 N3 C21 . . . . -0.5(3) ?
    N4 C15 C22 C23 . . . . 63.8(4) ?
    N2 C2 C7 C6 . . . . 179.8(3) ?
    N2 C2 C3 C4 . . . . 178.6(4) ?
    N2 C1 N1 C7 . . . . 0.3(3) ?
    N2 C1 C8 C9 . . . . 66.5(3) ?
    C9 C10 C11 C12 . . . . -1.2(5) ?
    C9 C14 C13 C12 . . . . -0.5(5) ?
    C21 N3 C15 C22 . . . . 178.4(3) ?
    C21 C16 N4 C15 . . . . 0.4(3) ?
    C21 C16 C17 C18 . . . . 0.4(4) ?
    C21 C20 C19 C18 . . . . 0.2(5) ?
    C7 N1 C1 C8 . . . . -176.6(2) ?
    C7 C2 N2 C1 . . . . 1.4(3) ?
    C7 C2 C3 C4 . . . . 0.5(4) ?
    C7 C6 C5 C4 . . . . 0.3(4) ?
    C16 N4 C15 C22 . . . . -178.9(3) ?
    C16 C21 N3 C15 . . . . 0.8(3) ?
    C16 C21 C20 C19 . . . . 0.7(4) ?
    C16 C17 C18 C19 . . . . 0.4(5) ?
    C2 N2 C1 C8 . . . . 176.0(2) ?
    C2 C7 N1 C1 . . . . 0.6(3) ?
    C2 C7 C6 C5 . . . . 1.2(4) ?
    C2 C3 C4 C5 . . . . 1.0(4) ?
    C23 C24 C25 C26 . . . . 0.4(5) ?
    C23 C28 C27 C26 . . . . -0.7(5) ?
    C15 N3 C21 C20 . . . . -179.2(3) ?
    C15 N4 C16 C17 . . . . -179.3(3) ?
    C15 C22 C23 C24 . . . . 36.0(4) ?
    C15 C22 C23 C28 . . . . -144.9(4) ?
    C6 C7 N1 C1 . . . . 179.4(4) ?
    C6 C7 C2 C3 . . . . -1.6(4) ?
    C6 C5 C4 C3 . . . . -1.5(5) ?
    C1 N2 C2 C3 . . . . -176.9(3) ?
    C1 C8 C9 C10 . . . . -151.8(4) ?
    C1 C8 C9 C14 . . . . 30.1(4) ?
    C10 C9 C14 C13 . . . . 1.6(4) ?
    C10 C11 C12 C13 . . . . 2.3(6) ?
    C24 C23 C28 C27 . . . . 0.6(4) ?
    C24 C25 C26 C27 . . . . -0.5(5) ?
    C20 C21 C16 C17 . . . . -1.0(4) ?
    C20 C19 C18 C17 . . . . -0.8(5) ?
    C28 C23 C24 C25 . . . . -0.5(5) ?
    C28 C27 C26 C25 . . . . 0.6(5) ?
    C13 C14 C9 C8 . . . . 179.7(4) ?
    C14 C9 C10 C11 . . . . -0.8(4) ?
    C14 C13 C12 C11 . . . . -1.4(5) ?
    C11 C10 C9 C8 . . . . -179.0(4) ?
    C27 C28 C23 C22 . . . . -178.5(4) ?
    C22 C23 C24 C25 . . . . 178.6(4) ?
loop_
    _geom_hbond_atom_site_label_d
    _geom_hbond_atom_site_label_h
    _geom_hbond_atom_site_label_a
    _geom_hbond_site_symmetry_d
    _geom_hbond_site_symmetry_h
    _geom_hbond_site_symmetry_a
    _geom_hbond_distance_dh
    _geom_hbond_distance_ha
    _geom_hbond_distance_da
    _geom_hbond_angle_dha
    _geom_hbond_publ_flag
    N2 H2 O4 . . 3_666 0.861(4) 1.913(4) 2.708(4) 152.8(3) yes
    N4 H4 O2 . . 2_645 0.860(5) 1.863(4) 2.699(4) 163.6(4) yes
    C8 H8a Cg3 . . 3_666 0.970(5) 2.695(4) 3.592(4) 154.0(4) yes
    C8 H8a Cg9 . . 3_666 0.970(5) 2.927(4) 3.844(4) 158.1(4) yes
    C13 H13 Cg5 . . 2_545 0.931(6) 2.816(4) 3.614(4) 144.5(5) yes
    C30 H30a Cg8 ? ? 2_655 0.960(13) 2.930(12) 3.690(5) 136.9(17) yes
_iucr_refine_instructions_details
;
TITL mo_s2025_gulbeka_co_fab_a.res in P2(1)/n
REM Old TITL mo_s2025_gulbeka_co_fab_a.res in P2(1)/n
REM SHELXT solution in P2(1)/n: R1 0.157, Rweak 0.060, Alpha 0.065
REM <I/s> 0.781 for 322 systematic absences, Orientation as input
REM Formula found by SHELXT: C32 Cu N4 O4
CELL 0.71073 13.1248 11.5522 20.4994 90 106.385 90
ZERR 4 0.0035 0.0029 0.0051 0 0.012 0
LATT 1
SYMM 0.5-X,0.5+Y,0.5-Z
SFAC C H Cu N O
UNIT 128 120 4 16 16
L.S. 10
PLAN  4
SIZE 0.45 0.35 0.18
TEMP 0
CONF
BIND Cu1 O2
BIND Cu1 O4
FREE Cu1 C29
BOND
FMAP 2
list 4
MORE -1
BOND $H
ACTA
OMIT 0 1 1
OMIT 1 0 1
OMIT 1 1 0
OMIT 1 1 1
WGHT 0.036898 1.613388
FVAR 0.262055
REM <olex2.extras>
REM <HklSrc "%.\\mo_S2025_Gulbeka_Cu_FAB.hkl">
REM </olex2.extras>
Cu1   3     0.651050  0.569748  0.364885  11.00000  0.05815  0.04235 =
 0.04957 -0.00115  0.01382 -0.00140
O3    5     0.742888  0.663469  0.437329  11.00000  0.06189  0.05799 =
 0.05615 -0.00417  0.01530 -0.00538
O1    5     0.559064  0.499627  0.279359  11.00000  0.06902  0.04483 =
 0.05423  0.00256  0.01418 -0.00299
O2    5     0.597332  0.677054  0.257705  11.00000  0.08661  0.05114 =
 0.06721  0.00637  0.02199 -0.00638
O4    5     0.737401  0.505436  0.495794  11.00000  0.08182  0.07932 =
 0.07210  0.00879  0.03239 -0.00468
N3    4     0.777424  0.500042  0.345041  11.00000  0.05901  0.04007 =
 0.05512 -0.00486  0.01813 -0.00070
N1    4     0.521708  0.608746  0.392223  11.00000  0.05276  0.04467 =
 0.04704 -0.00114  0.01170 -0.00182
N4    4     0.871173  0.372813  0.305826  11.00000  0.08152  0.05332 =
 0.07394 -0.00518  0.02634  0.01467
AFIX 43
H4    2     0.890361  0.307497  0.292974  11.00000 -1.20000
AFIX 0
N2    4     0.377961  0.590509  0.427571  11.00000  0.05494  0.06210 =
 0.05974  0.00630  0.02060 -0.00495
AFIX 43
H2    2     0.326539  0.558174  0.439027  11.00000 -1.20000
AFIX 0
C9    1     0.374273  0.342052  0.357036  11.00000  0.05584  0.04441 =
 0.05155  0.00134  0.01494 -0.00242
C21   1     0.862555  0.557211  0.331105  11.00000  0.05738  0.05131 =
 0.05061 -0.00014  0.01597  0.00053
C7    1     0.485715  0.718953  0.403320  11.00000  0.05184  0.05135 =
 0.04099 -0.00226  0.00782  0.00491
C16   1     0.921735  0.478313  0.305903  11.00000  0.06630  0.06121 =
 0.05361  0.00215  0.02052  0.01139
C2    1     0.396467  0.708202  0.426306  11.00000  0.06279  0.05915 =
 0.03954  0.00039  0.01480  0.00491
C31   1     0.772352  0.603800  0.490853  11.00000  0.05708  0.07826 =
 0.05562 -0.00841  0.02375 -0.00624
C23   1     0.769060  0.202312  0.388053  11.00000  0.05651  0.05702 =
 0.06897 -0.00000  0.02578  0.00437
C15   1     0.787070  0.390958  0.329375  11.00000  0.06062  0.04972 =
 0.05704  0.00128  0.01116  0.00225
C29   1     0.553965  0.582716  0.238755  11.00000  0.05670  0.06193 =
 0.05186  0.00058  0.01929  0.00750
C6    1     0.526504  0.827743  0.395763  11.00000  0.06650  0.05252 =
 0.07276 -0.00063  0.01953 -0.00359
AFIX 43
H6    2     0.585564  0.836039  0.379593  11.00000 -1.20000
AFIX 0
C1    1     0.454007  0.535821  0.407866  11.00000  0.05496  0.05131 =
 0.04378  0.00270  0.00464 -0.00060
C3    1     0.346095  0.803842  0.444186  11.00000  0.07189  0.08256 =
 0.05618 -0.00084  0.02376  0.01553
AFIX 43
H3    2     0.286536  0.796431  0.459931  11.00000 -1.20000
AFIX 0
C10   1     0.350937  0.231189  0.371961  11.00000  0.08288  0.05484 =
 0.07856  0.01494  0.00085 -0.00799
AFIX 43
H10   2     0.388641  0.197184  0.412750  11.00000 -1.20000
AFIX 0
C4    1     0.389258  0.910343  0.437306  11.00000  0.09836  0.06380 =
 0.06959 -0.01027  0.02125  0.01431
AFIX 43
H4a   2     0.358543  0.976486  0.449448  11.00000 -1.20000
AFIX 0
C5    1     0.476627  0.921909  0.412964  11.00000  0.09242  0.04931 =
 0.07959 -0.00548  0.02092 -0.00077
AFIX 43
H5    2     0.502164  0.995575  0.408155  11.00000 -1.20000
AFIX 0
C24   1     0.845686  0.230418  0.447234  11.00000  0.07638  0.08119 =
 0.06394 -0.00750  0.01937 -0.00157
AFIX 43
H24   2     0.866605  0.307169  0.455741  11.00000 -1.20000
AFIX 0
C20   1     0.893353  0.673350  0.338624  11.00000  0.06840  0.06502 =
 0.08392 -0.00651  0.02722 -0.00795
AFIX 43
H20   2     0.855555  0.727781  0.355844  11.00000 -1.20000
AFIX 0
C28   1     0.740230  0.087862  0.376559  11.00000  0.07002  0.05606 =
 0.09727  0.00427  0.01485 -0.00698
AFIX 43
H28   2     0.689172  0.067052  0.336726  11.00000 -1.20000
AFIX 0
C12   1     0.213908  0.218703  0.266922  11.00000  0.07943  0.06362 =
 0.08497 -0.01116  0.00493 -0.00933
AFIX 43
H12   2     0.158893  0.177921  0.237287  11.00000 -1.20000
AFIX 0
C13   1     0.237577  0.326949  0.251378  11.00000  0.07550  0.07446 =
 0.05713  0.00001  0.00344  0.00390
AFIX 43
H13   2     0.199841  0.360422  0.210429  11.00000 -1.20000
AFIX 0
C14   1     0.318142  0.388445  0.296388  11.00000  0.08014  0.05535 =
 0.06224  0.01041  0.00689 -0.00702
AFIX 43
H14   2     0.334195  0.462805  0.284972  11.00000 -1.20000
AFIX 0
C11   1     0.271042  0.169612  0.326225  11.00000  0.10651  0.05374 =
 0.10638  0.00592  0.00793 -0.02287
AFIX 43
H11   2     0.256490  0.093970  0.336294  11.00000 -1.20000
AFIX 0
C8    1     0.463245  0.406529  0.407429  11.00000  0.06307  0.04647 =
 0.06616  0.00799  0.01049 -0.00742
AFIX 23
H8a   2     0.467544  0.378319  0.452695  11.00000 -1.20000
H8b   2     0.529599  0.386963  0.398052  11.00000 -1.20000
AFIX 0
C30   1     0.495228  0.563554  0.164906  11.00000  0.08399  0.09984 =
 0.05293  0.00395  0.01089 -0.00082
AFIX 137
H30a  2     0.542687  0.530731  0.141837  11.00000 -1.50000
H30b  2     0.436952  0.511544  0.161639  11.00000 -1.50000
H30c  2     0.468676  0.636195  0.144257  11.00000 -1.50000
AFIX 0
C17   1     1.010854  0.510053  0.286424  11.00000  0.08052  0.09914 =
 0.08194  0.01061  0.03774  0.01977
AFIX 43
H17   2     1.049521  0.456407  0.269322  11.00000 -1.20000
AFIX 0
C27   1     0.786675  0.002649  0.423944  11.00000  0.08102  0.06573 =
 0.14004  0.02851  0.03695 -0.00331
AFIX 43
H27   2     0.766500 -0.074460  0.416252  11.00000 -1.20000
AFIX 0
C26   1     0.861961  0.034603  0.481544  11.00000  0.07631  0.11661 =
 0.10741  0.04382  0.02873  0.00906
AFIX 43
H26   2     0.893847 -0.021594  0.513219  11.00000 -1.20000
AFIX 0
C19   1     0.981888  0.703505  0.319458  11.00000  0.08874  0.07163 =
 0.11303  0.00427  0.03508 -0.01685
AFIX 43
H19   2     1.004254  0.780223  0.324038  11.00000 -1.20000
AFIX 0
C22   1     0.715910  0.293582  0.336972  11.00000  0.07840  0.04641 =
 0.09327  0.00434  0.01292  0.00365
AFIX 23
H22a  2     0.687586  0.256821  0.293034  11.00000 -1.20000
H22b  2     0.656500  0.325470  0.350416  11.00000 -1.20000
AFIX 0
C25   1     0.891444  0.146867  0.493686  11.00000  0.09026  0.12316 =
 0.06711  0.00461  0.02449  0.00462
AFIX 43
H25   2     0.942717  0.167122  0.533541  11.00000 -1.20000
AFIX 0
C18   1     1.038824  0.624334  0.293694  11.00000  0.07894  0.10259 =
 0.11660  0.00897  0.04928 -0.00276
AFIX 43
H18   2     1.097799  0.649242  0.280918  11.00000 -1.20000
AFIX 0
C32   1     0.856486  0.656650  0.549306  11.00000  0.09960  0.15356 =
 0.06924 -0.01908  0.00099 -0.02731
AFIX 137
H32a  2     0.925313  0.642962  0.543129  11.00000 -1.50000
H32b  2     0.844590  0.738489  0.550723  11.00000 -1.50000
H32c  2     0.853029  0.622090  0.591218  11.00000 -1.50000
AFIX 0
HKLF 4
END
Q1 1 0.644444 0.575 0.361111 11 0.05 2.51
Q2 1 0.611111 0.5 0.375 11 0.05 0.87
Q3 1 0.722222 0.55 0.361111 11 0.05 0.79
Q4 1 0.566667 0.575 0.361111 11 0.05 0.79
  REM The information below was added by Olex2.
  REM
  REM R1 = 0.0692 for 3700 Fo > 4sig(Fo) and 0.1532 for all 7455 data
  REM 372 parameters refined using 0 restraints
  REM Highest difference peak 2.5120, deepest hole -1.1458
  REM Mean Shift 0.0001, Max Shift -0.0007.
  REM +++ Tabular Listing of Refinement Information +++
  REM R1_all = 0.1532
  REM R1_gt = 0.0692
  REM wR_ref = 0.1368
  REM GOOF = 0.9762
  REM Shift_max = -0.0007
  REM Shift_mean = 0.0001
  REM Reflections_all = 7455
  REM Reflections_gt = 3700
  REM Parameters = 372
  REM Hole = -1.1458
  REM Peak = 2.5120
  REM Flack = n/a
;
